# Supplementary material for: Polycyclic Aromatic Hydrocarbons Activate the Aryl Hydrocarbon Receptor and the Constitutive Androstane Receptor to Regulate Xenobiotic Metabolism in Human Liver Cells
Source: Int J Mol Sci. 2020 Dec 31;22(1):372. doi: 10.3390/ijms22010372 (PMC7796163; doi:10.3390/ijms22010372)
Supplement: Supplementary file 1 [file ijms-22-00372-s001.zip]

Archive with 3 entries (2 files):
- ijms-1036032 suppl/
- ijms-1036032 suppl/Supplementary_Plasmids and Primers.pdf
- ijms-1036032 suppl/Supplementary_Underlying Data.xlsx
