# Supplementary material for: Polycyclic Aromatic Hydrocarbons Activate the Aryl Hydrocarbon Receptor and the Constitutive Androstane Receptor to Regulate Xenobiotic Metabolism in Human Liver Cells
Source: Int J Mol Sci. 2020 Dec 31;22(1):372. doi: 10.3390/ijms22010372 (PMC7796163; doi:10.3390/ijms22010372)
Supplement: Supplementary file 1 [file ijms-22-00372-s001.zip › ijms-1036032 suppl/Supplementary_Underlying Data.xlsx]

## Sheet: receptor activation
receptor	compound	abbrevation	conc in µM	x-fold	standard deviation
AHR	solvent control	SC	0	1	0.266468
AHR	benzo[a]anthracene	BaA	1	2.41432	1.41748
AHR	benzo[a]anthracene	BaA	5	11.2914	5.46947
AHR	benzo[a]anthracene	BaA	10	14.5514	4.60305
AHR	benzo[a]pyrene	BaP	1	3.30888	2.30533
AHR	benzo[a]pyrene	BaP	5	14.7381	10.2267
AHR	benzo[a]pyrene	BaP	10	20.8536	5.41535
AHR	benzo[b]fluoranthene	BbF	1	9.54169	3.5859
AHR	benzo[b]fluoranthene	BbF	5	31.7245	9.02719
AHR	benzo[b]fluoranthene	BbF	10	28.7823	6.11701
AHR	benzo[c]phenanthrene	BcPhe	1	1.53119	0.343519
AHR	benzo[c]phenanthrene	BcPhe	5	1.62984	0.574168
AHR	benzo[c]phenanthrene	BcPhe	10	2.0934	0.484696
AHR	benzo[j]fluoranthene	BjF	1	4.98984	4.29709
AHR	benzo[j]fluoranthene	BjF	5	23.0972	15.9576
AHR	benzo[j]fluoranthene	BjF	10	19.9011	13.9217
AHR	benzo[k]fluoranthene	BkF	1	43.305	19.6676
AHR	benzo[k]fluoranthene	BkF	5	63.9818	24.7569
AHR	benzo[k]fluoranthene	BkF	10	65.6109	29.114
AHR	dibenzo[a,l]pyrene	DbP	1	1.36955	0.389772
AHR	dibenzo[a,l]pyrene	DbP	5	6.4659	3.28347
AHR	dibenzo[a,l]pyrene	DbP	10	5.69255	2.56796
AHR	fluoranthene	Flu	1	1.48968	0.730585
AHR	fluoranthene	Flu	5	1.36362	0.330413
AHR	fluoranthene	Flu	10	0.995735	0.590908
AHR	phenanthrene	Phe	1	1.36006	0.330748
AHR	phenanthrene	Phe	5	1.53721	0.411976
AHR	phenanthrene	Phe	10	1.47914	0.518523
AHR	pyrene	Pyr	1	1.08983	0.460691
AHR	pyrene	Pyr	5	0.844303	0.301744
AHR	pyrene	Pyr	10	1.15569	0.510628
CAR	solvent control	SC	0	1	0.292516
CAR	benzo[a]anthracene	BaA	1	0.720562	0.268318
CAR	benzo[a]anthracene	BaA	5	0.563929	0.309344
CAR	benzo[a]anthracene	BaA	10	1.26448	0.419332
CAR	benzo[a]pyrene	BaP	1	0.4226	0.138376
CAR	benzo[a]pyrene	BaP	5	0.844937	0.435772
CAR	benzo[a]pyrene	BaP	10	2.32344	1.29095
CAR	benzo[b]fluoranthene	BbF	1	0.922089	0.337184
CAR	benzo[b]fluoranthene	BbF	5	19.5897	14.8509
CAR	benzo[b]fluoranthene	BbF	10	30.4548	17.2131
CAR	benzo[c]phenanthrene	BcPhe	1	0.993158	0.277857
CAR	benzo[c]phenanthrene	BcPhe	5	2.29258	0.518097
CAR	benzo[c]phenanthrene	BcPhe	10	6.81206	2.43876
CAR	benzo[j]fluoranthene	BjF	1	0.640497	0.377691
CAR	benzo[j]fluoranthene	BjF	5	4.30582	1.80422
CAR	benzo[j]fluoranthene	BjF	10	21.0229	17.3229
CAR	benzo[k]fluoranthene	BkF	1	0.545603	0.235763
CAR	benzo[k]fluoranthene	BkF	5	0.886209	0.519652
CAR	benzo[k]fluoranthene	BkF	10	1.13183	0.639228
CAR	dibenzo[a,l]pyrene	DbP	1	0.280349	0.126458
CAR	dibenzo[a,l]pyrene	DbP	5	1.29955	0.838794
CAR	dibenzo[a,l]pyrene	DbP	10	1.0167	0.822104
CAR	fluoranthene	Flu	1	1.04282	0.598047
CAR	fluoranthene	Flu	5	6.11186	4.48171
CAR	fluoranthene	Flu	10	14.6686	11.1686
CAR	phenanthrene	Phe	1	0.851914	0.187454
CAR	phenanthrene	Phe	5	1.07576	0.426663
CAR	phenanthrene	Phe	10	1.36987	0.43761
CAR	pyrene	Pyr	1	0.923235	0.270875
CAR	pyrene	Pyr	5	1.61491	0.850641
CAR	pyrene	Pyr	10	3.4977	1.88887

## Sheet: gene expression
gene	compound	abbrevation	conc in µM	x-fold	standard deviation
CYP1A1	solvent control	SC	0	1	0.110725
CYP1A1	benzo[a]anthracene	BaA	1	0.638251	0.0864989
CYP1A1	benzo[a]anthracene	BaA	5	19.3724	7.41302
CYP1A1	benzo[a]anthracene	BaA	10	50.6707	11.1271
CYP1A1	benzo[a]pyrene	BaP	1	0.904696	0.218549
CYP1A1	benzo[a]pyrene	BaP	5	15.3429	2.46847
CYP1A1	benzo[a]pyrene	BaP	10	43.8848	8.29475
CYP1A1	benzo[b]fluoranthene	BbF	1	20.3054	2.39146
CYP1A1	benzo[b]fluoranthene	BbF	5	128.032	5.31488
CYP1A1	benzo[b]fluoranthene	BbF	10	623.474	190.344
CYP1A1	benzo[c]phenanthrene	BcPhe	1	1.98722	0.353185
CYP1A1	benzo[c]phenanthrene	BcPhe	5	6.96524	1.97973
CYP1A1	benzo[c]phenanthrene	BcPhe	10	22.7367	12.5946
CYP1A1	benzo[j]fluoranthene	BjF	1	2.04192	1.12455
CYP1A1	benzo[j]fluoranthene	BjF	5	58.4894	12.6617
CYP1A1	benzo[j]fluoranthene	BjF	10	335.27	110.841
CYP1A1	benzo[k]fluoranthene	BkF	1	332.45	113.828
CYP1A1	benzo[k]fluoranthene	BkF	5	525.725	134.011
CYP1A1	benzo[k]fluoranthene	BkF	10	567.053	161.818
CYP1A1	dibenzo[a,l]pyrene	DbP	1	2.22794	0.593953
CYP1A1	dibenzo[a,l]pyrene	DbP	5	18.6035	8.06613
CYP1A1	dibenzo[a,l]pyrene	DbP	10	53.3305	15.3122
CYP1A1	fluoranthene	Flu	1	3.74087	3.34584
CYP1A1	fluoranthene	Flu	5	3.25664	1.15974
CYP1A1	fluoranthene	Flu	10	7.96649	3.8577
CYP1A1	phenanthrene	Phe	1	2.35802	2.2968
CYP1A1	phenanthrene	Phe	5	2.99677	0.956385
CYP1A1	phenanthrene	Phe	10	4.16074	1.8939
CYP1A1	pyrene	Pyr	1	2.00716	0.666621
CYP1A1	pyrene	Pyr	5	7.53739	1.82239
CYP1A1	pyrene	Pyr	10	11.8655	1.03278
CYP1A2	solvent control	SC	0	1	0.0900879
CYP1A2	benzo[a]anthracene	BaA	1	1.30176	0.646717
CYP1A2	benzo[a]anthracene	BaA	5	25.275	6.26807
CYP1A2	benzo[a]anthracene	BaA	10	100.992	35.9303
CYP1A2	benzo[a]pyrene	BaP	1	2.36802	0.861651
CYP1A2	benzo[a]pyrene	BaP	5	40.2608	15.369
CYP1A2	benzo[a]pyrene	BaP	10	80.9339	16.2484
CYP1A2	benzo[b]fluoranthene	BbF	1	11.8245	5.30928
CYP1A2	benzo[b]fluoranthene	BbF	5	186.641	75.877
CYP1A2	benzo[b]fluoranthene	BbF	10	400.612	148.929
CYP1A2	benzo[c]phenanthrene	BcPhe	1	1.92265	0.821998
CYP1A2	benzo[c]phenanthrene	BcPhe	5	4.8634	3.28929
CYP1A2	benzo[c]phenanthrene	BcPhe	10	16.4992	5.00754
CYP1A2	benzo[j]fluoranthene	BjF	1	10.0272	4.10634
CYP1A2	benzo[j]fluoranthene	BjF	5	167.922	67.5629
CYP1A2	benzo[j]fluoranthene	BjF	10	423.686	147.183
CYP1A2	benzo[k]fluoranthene	BkF	1	251.029	69.5221
CYP1A2	benzo[k]fluoranthene	BkF	5	208.343	82.1534
CYP1A2	benzo[k]fluoranthene	BkF	10	153.73	79.8385
CYP1A2	dibenzo[a,l]pyrene	DbP	1	6.87787	2.50152
CYP1A2	dibenzo[a,l]pyrene	DbP	5	39.389	13.4107
CYP1A2	dibenzo[a,l]pyrene	DbP	10	71.8962	21.9161
CYP1A2	fluoranthene	Flu	1	1.81613	0.630212
CYP1A2	fluoranthene	Flu	5	4.57112	1.24251
CYP1A2	fluoranthene	Flu	10	11.4495	4.06842
CYP1A2	phenanthrene	Phe	1	0.82697	0.143903
CYP1A2	phenanthrene	Phe	5	2.25488	0.652511
CYP1A2	phenanthrene	Phe	10	3.34762	0.488912
CYP1A2	pyrene	Pyr	1	2.24389	0.705687
CYP1A2	pyrene	Pyr	5	6.52713	1.98971
CYP1A2	pyrene	Pyr	10	11.6164	3.42345
CYP2B6	solvent control	SC	0	1	0.168616
CYP2B6	benzo[a]anthracene	BaA	1	0.707945	0.304146
CYP2B6	benzo[a]anthracene	BaA	5	1.09553	0.495131
CYP2B6	benzo[a]anthracene	BaA	10	1.21294	0.646552
CYP2B6	benzo[a]pyrene	BaP	1	0.895107	0.706809
CYP2B6	benzo[a]pyrene	BaP	5	1.02816	0.478844
CYP2B6	benzo[a]pyrene	BaP	10	1.05825	0.563833
CYP2B6	benzo[b]fluoranthene	BbF	1	1.19999	0.533808
CYP2B6	benzo[b]fluoranthene	BbF	5	1.95771	0.902186
CYP2B6	benzo[b]fluoranthene	BbF	10	3.2707	1.77212
CYP2B6	benzo[c]phenanthrene	BcPhe	1	1.59906	0.746276
CYP2B6	benzo[c]phenanthrene	BcPhe	5	3.54581	1.65423
CYP2B6	benzo[c]phenanthrene	BcPhe	10	3.66787	1.64105
CYP2B6	benzo[j]fluoranthene	BjF	1	1.1453	0.495241
CYP2B6	benzo[j]fluoranthene	BjF	5	2.77439	1.7084
CYP2B6	benzo[j]fluoranthene	BjF	10	4.18953	1.7455
CYP2B6	benzo[k]fluoranthene	BkF	1	0.79676	0.335607
CYP2B6	benzo[k]fluoranthene	BkF	5	0.898863	0.429892
CYP2B6	benzo[k]fluoranthene	BkF	10	0.945972	0.529904
CYP2B6	dibenzo[a,l]pyrene	DbP	1	0.974559	0.389877
CYP2B6	dibenzo[a,l]pyrene	DbP	5	1.43451	1.07802
CYP2B6	dibenzo[a,l]pyrene	DbP	10	1.30958	0.953147
CYP2B6	fluoranthene	Flu	1	2.3384	2.05297
CYP2B6	fluoranthene	Flu	5	5.60633	3.85338
CYP2B6	fluoranthene	Flu	10	4.61343	2.44116
CYP2B6	phenanthrene	Phe	1	1.51934	1.12597
CYP2B6	phenanthrene	Phe	5	3.63586	0.860031
CYP2B6	phenanthrene	Phe	10	3.77786	1.09706
CYP2B6	pyrene	Pyr	1	1.82502	0.500411
CYP2B6	pyrene	Pyr	5	4.46275	1.22842
CYP2B6	pyrene	Pyr	10	5.30562	1.96263

## Sheet: CYP abundance
protein	compound	abbrevation	conc in µM	time in h	x-fold	standard deviation
CYP1A1	solvent control	SC	0	12	1	0
CYP1A1	solvent control	SC	0	24	1	0
CYP1A1	solvent control	SC	0	48	1	0
CYP1A1	benzo[a]anthracene	BaA	1	12	22.8619	11.2021
CYP1A1	benzo[a]anthracene	BaA	1	24	1	0
CYP1A1	benzo[a]anthracene	BaA	1	48	1	0
CYP1A1	benzo[a]anthracene	BaA	5	12	171.622	44.5511
CYP1A1	benzo[a]anthracene	BaA	5	24	9.12134	0.557801
CYP1A1	benzo[a]anthracene	BaA	5	48	1.54683	0.947136
CYP1A1	benzo[a]anthracene	BaA	10	12	330.914	33.7684
CYP1A1	benzo[a]anthracene	BaA	10	24	32.1618	5.40277
CYP1A1	benzo[a]anthracene	BaA	10	48	5.36161	1.5582
CYP1A1	benzo[a]pyrene	BaP	1	12	32.1639	12.3914
CYP1A1	benzo[a]pyrene	BaP	1	24	1	0
CYP1A1	benzo[a]pyrene	BaP	1	48	1	0
CYP1A1	benzo[a]pyrene	BaP	5	12	273.038	45.6509
CYP1A1	benzo[a]pyrene	BaP	5	24	16.686	1.18562
CYP1A1	benzo[a]pyrene	BaP	5	48	1.33861	0.586484
CYP1A1	benzo[a]pyrene	BaP	10	12	408.176	17.9367
CYP1A1	benzo[a]pyrene	BaP	10	24	64.515	9.77107
CYP1A1	benzo[a]pyrene	BaP	10	48	3.75273	2.52882
CYP1A1	benzo[b]fluoranthene	BbF	1	12	79.6408	30.5116
CYP1A1	benzo[b]fluoranthene	BbF	1	24	7.93551	0.44866
CYP1A1	benzo[b]fluoranthene	BbF	1	48	4.01067	0.727866
CYP1A1	benzo[b]fluoranthene	BbF	5	12	309.324	23.5418
CYP1A1	benzo[b]fluoranthene	BbF	5	24	145.582	11.0654
CYP1A1	benzo[b]fluoranthene	BbF	5	48	33.0547	3.37162
CYP1A1	benzo[b]fluoranthene	BbF	10	12	319.084	51.4448
CYP1A1	benzo[b]fluoranthene	BbF	10	24	456.024	388.967
CYP1A1	benzo[b]fluoranthene	BbF	10	48	58.8652	23.99
CYP1A1	benzo[c]phenanthrene	BcPhe	1	12	8.5392	2.79516
CYP1A1	benzo[c]phenanthrene	BcPhe	1	24	1	0
CYP1A1	benzo[c]phenanthrene	BcPhe	1	48	1	0
CYP1A1	benzo[c]phenanthrene	BcPhe	5	12	33.362	3.26757
CYP1A1	benzo[c]phenanthrene	BcPhe	5	24	4.41874	0.414543
CYP1A1	benzo[c]phenanthrene	BcPhe	5	48	1	0
CYP1A1	benzo[c]phenanthrene	BcPhe	10	12	65.9339	14.8638
CYP1A1	benzo[c]phenanthrene	BcPhe	10	24	17.0875	2.72837
CYP1A1	benzo[c]phenanthrene	BcPhe	10	48	1	0
CYP1A1	benzo[j]fluoranthene	BjF	1	12	146.822	87.4102
CYP1A1	benzo[j]fluoranthene	BjF	1	24	5.04789	2.47641
CYP1A1	benzo[j]fluoranthene	BjF	1	48	1.43229	0.748743
CYP1A1	benzo[j]fluoranthene	BjF	5	12	413.717	53.2909
CYP1A1	benzo[j]fluoranthene	BjF	5	24	124.493	73.438
CYP1A1	benzo[j]fluoranthene	BjF	5	48	8.78935	6.43023
CYP1A1	benzo[j]fluoranthene	BjF	10	12	401.728	38.54
CYP1A1	benzo[j]fluoranthene	BjF	10	24	294.02	134.347
CYP1A1	benzo[j]fluoranthene	BjF	10	48	17.5145	6.86947
CYP1A1	benzo[k]fluoranthene	BkF	1	12	170.516	36.8621
CYP1A1	benzo[k]fluoranthene	BkF	1	24	160.184	6.18692
CYP1A1	benzo[k]fluoranthene	BkF	1	48	23.3884	8.08163
CYP1A1	benzo[k]fluoranthene	BkF	5	12	382.847	51.6788
CYP1A1	benzo[k]fluoranthene	BkF	5	24	369.144	51.2435
CYP1A1	benzo[k]fluoranthene	BkF	5	48	105.645	12.4094
CYP1A1	benzo[k]fluoranthene	BkF	10	12	465.504	55.0591
CYP1A1	benzo[k]fluoranthene	BkF	10	24	481.578	78.6303
CYP1A1	benzo[k]fluoranthene	BkF	10	48	153.441	59.9662
CYP1A1	dibenzo[a,l]pyrene	DbP	1	12	46.0298	14.6093
CYP1A1	dibenzo[a,l]pyrene	DbP	1	24	4.13264	1.2794
CYP1A1	dibenzo[a,l]pyrene	DbP	1	48	1	0
CYP1A1	dibenzo[a,l]pyrene	DbP	5	12	148.925	17.9199
CYP1A1	dibenzo[a,l]pyrene	DbP	5	24	65.2351	17.1319
CYP1A1	dibenzo[a,l]pyrene	DbP	5	48	3.93464	1.29
CYP1A1	dibenzo[a,l]pyrene	DbP	10	12	184.422	55.6885
CYP1A1	dibenzo[a,l]pyrene	DbP	10	24	151.845	20.3551
CYP1A1	dibenzo[a,l]pyrene	DbP	10	48	22.2449	4.66211
CYP1A1	fluoranthene	Flu	1	12	8.10017	2.85616
CYP1A1	fluoranthene	Flu	1	24	1	0
CYP1A1	fluoranthene	Flu	1	48	1	0
CYP1A1	fluoranthene	Flu	5	12	29.0546	6.56282
CYP1A1	fluoranthene	Flu	5	24	1	0
CYP1A1	fluoranthene	Flu	5	48	1	0
CYP1A1	fluoranthene	Flu	10	12	49.8905	9.77659
CYP1A1	fluoranthene	Flu	10	24	4.59862	0.783993
CYP1A1	fluoranthene	Flu	10	48	1	0
CYP1A1	phenanthrene	Phe	1	12	2.57451	1.7633
CYP1A1	phenanthrene	Phe	1	24	1	0
CYP1A1	phenanthrene	Phe	1	48	1	0
CYP1A1	phenanthrene	Phe	5	12	4.24005	1.43844
CYP1A1	phenanthrene	Phe	5	24	1	0
CYP1A1	phenanthrene	Phe	5	48	1	0
CYP1A1	phenanthrene	Phe	10	12	5.63556	0.662834
CYP1A1	phenanthrene	Phe	10	24	1	0
CYP1A1	phenanthrene	Phe	10	48	1	0
CYP1A1	pyrene	Pyr	1	12	8.34158	2.78763
CYP1A1	pyrene	Pyr	1	24	1	0
CYP1A1	pyrene	Pyr	1	48	1	0
CYP1A1	pyrene	Pyr	5	12	23.6059	5.73689
CYP1A1	pyrene	Pyr	5	24	2.21881	1.15279
CYP1A1	pyrene	Pyr	5	48	1	0
CYP1A1	pyrene	Pyr	10	12	29.4762	15.4236
CYP1A1	pyrene	Pyr	10	24	3.97715	2.02378
CYP1A1	pyrene	Pyr	10	48	1	0
CYP1A2	solvent control	SC	0	12	1	0.216506
CYP1A2	solvent control	SC	0	24	1	0.313758
CYP1A2	solvent control	SC	0	48	1	0.224956
CYP1A2	benzo[a]anthracene	BaA	1	12	1.29926	0.974697
CYP1A2	benzo[a]anthracene	BaA	1	24	1.57558	0.749851
CYP1A2	benzo[a]anthracene	BaA	1	48	0.913414	0.149971
CYP1A2	benzo[a]anthracene	BaA	5	12	6.25922	2.47347
CYP1A2	benzo[a]anthracene	BaA	5	24	9.74945	4.24814
CYP1A2	benzo[a]anthracene	BaA	5	48	5.43169	2.35728
CYP1A2	benzo[a]anthracene	BaA	10	12	8.78273	2.40039
CYP1A2	benzo[a]anthracene	BaA	10	24	20.0322	7.39797
CYP1A2	benzo[a]anthracene	BaA	10	48	13.2754	5.01601
CYP1A2	benzo[a]pyrene	BaP	1	12	2.45448	1.03839
CYP1A2	benzo[a]pyrene	BaP	1	24	2.41323	1.0869
CYP1A2	benzo[a]pyrene	BaP	1	48	0.913414	0.149971
CYP1A2	benzo[a]pyrene	BaP	5	12	8.25483	3.75741
CYP1A2	benzo[a]pyrene	BaP	5	24	11.9653	5.0537
CYP1A2	benzo[a]pyrene	BaP	5	48	2.71713	1.50736
CYP1A2	benzo[a]pyrene	BaP	10	12	11.1084	6.19083
CYP1A2	benzo[a]pyrene	BaP	10	24	20.5589	7.3331
CYP1A2	benzo[a]pyrene	BaP	10	48	4.81059	3.30658
CYP1A2	benzo[b]fluoranthene	BbF	1	12	3.70455	0.979265
CYP1A2	benzo[b]fluoranthene	BbF	1	24	3.70651	1.66549
CYP1A2	benzo[b]fluoranthene	BbF	1	48	4.83791	2.24558
CYP1A2	benzo[b]fluoranthene	BbF	5	12	9.62616	4.06213
CYP1A2	benzo[b]fluoranthene	BbF	5	24	29.0196	9.60402
CYP1A2	benzo[b]fluoranthene	BbF	5	48	25.1788	8.74205
CYP1A2	benzo[b]fluoranthene	BbF	10	12	9.18087	4.41911
CYP1A2	benzo[b]fluoranthene	BbF	10	24	58.093	48.0668
CYP1A2	benzo[b]fluoranthene	BbF	10	48	39.0561	17.032
CYP1A2	benzo[c]phenanthrene	BcPhe	1	12	1.40244	0.537
CYP1A2	benzo[c]phenanthrene	BcPhe	1	24	1.76184	1.0089
CYP1A2	benzo[c]phenanthrene	BcPhe	1	48	0.913414	0.149971
CYP1A2	benzo[c]phenanthrene	BcPhe	5	12	1.59178	0.878185
CYP1A2	benzo[c]phenanthrene	BcPhe	5	24	3.17168	1.24143
CYP1A2	benzo[c]phenanthrene	BcPhe	5	48	1.27235	0.708685
CYP1A2	benzo[c]phenanthrene	BcPhe	10	12	2.42224	1.07629
CYP1A2	benzo[c]phenanthrene	BcPhe	10	24	6.4904	3.69525
CYP1A2	benzo[c]phenanthrene	BcPhe	10	48	1.57869	1.23413
CYP1A2	benzo[j]fluoranthene	BjF	1	12	5.53236	0.867489
CYP1A2	benzo[j]fluoranthene	BjF	1	24	8.88059	1.36859
CYP1A2	benzo[j]fluoranthene	BjF	1	48	3.20712	3.01991
CYP1A2	benzo[j]fluoranthene	BjF	5	12	10.1118	4.61811
CYP1A2	benzo[j]fluoranthene	BjF	5	24	46.8371	12.6929
CYP1A2	benzo[j]fluoranthene	BjF	5	48	24.9452	22.285
CYP1A2	benzo[j]fluoranthene	BjF	10	12	10.0608	4.12137
CYP1A2	benzo[j]fluoranthene	BjF	10	24	71.876	36.8213
CYP1A2	benzo[j]fluoranthene	BjF	10	48	32.2119	5.2019
CYP1A2	benzo[k]fluoranthene	BkF	1	12	5.89879	3.53577
CYP1A2	benzo[k]fluoranthene	BkF	1	24	55.9428	29.3084
CYP1A2	benzo[k]fluoranthene	BkF	1	48	59.2875	6.7896
CYP1A2	benzo[k]fluoranthene	BkF	5	12	7.28435	2.50006
CYP1A2	benzo[k]fluoranthene	BkF	5	24	40.3968	12.725
CYP1A2	benzo[k]fluoranthene	BkF	5	48	89.7656	14.3251
CYP1A2	benzo[k]fluoranthene	BkF	10	12	9.99124	3.91872
CYP1A2	benzo[k]fluoranthene	BkF	10	24	35.0163	8.20135
CYP1A2	benzo[k]fluoranthene	BkF	10	48	38.0647	8.55809
CYP1A2	dibenzo[a,l]pyrene	DbP	1	12	2.7188	0.44697
CYP1A2	dibenzo[a,l]pyrene	DbP	1	24	4.85691	1.48777
CYP1A2	dibenzo[a,l]pyrene	DbP	1	48	1.72736	0.657095
CYP1A2	dibenzo[a,l]pyrene	DbP	5	12	4.68724	1.87468
CYP1A2	dibenzo[a,l]pyrene	DbP	5	24	13.6687	3.39941
CYP1A2	dibenzo[a,l]pyrene	DbP	5	48	5.11017	2.86246
CYP1A2	dibenzo[a,l]pyrene	DbP	10	12	5.8053	2.79683
CYP1A2	dibenzo[a,l]pyrene	DbP	10	24	21.9269	4.96355
CYP1A2	dibenzo[a,l]pyrene	DbP	10	48	16.8767	5.63024
CYP1A2	fluoranthene	Flu	1	12	1.08256	0.143004
CYP1A2	fluoranthene	Flu	1	24	0.932726	0.116523
CYP1A2	fluoranthene	Flu	1	48	0.913414	0.149971
CYP1A2	fluoranthene	Flu	5	12	1.899	0.790316
CYP1A2	fluoranthene	Flu	5	24	1.3803	0.568933
CYP1A2	fluoranthene	Flu	5	48	0.913414	0.149971
CYP1A2	fluoranthene	Flu	10	12	2.50345	0.377555
CYP1A2	fluoranthene	Flu	10	24	3.07113	0.805375
CYP1A2	fluoranthene	Flu	10	48	0.913414	0.149971
CYP1A2	phenanthrene	Phe	1	12	0.836426	0.283319
CYP1A2	phenanthrene	Phe	1	24	0.798461	0.349076
CYP1A2	phenanthrene	Phe	1	48	0.913414	0.149971
CYP1A2	phenanthrene	Phe	5	12	0.836426	0.283319
CYP1A2	phenanthrene	Phe	5	24	0.798461	0.349076
CYP1A2	phenanthrene	Phe	5	48	1.16465	0.285183
CYP1A2	phenanthrene	Phe	10	12	0.836426	0.283319
CYP1A2	phenanthrene	Phe	10	24	1.02917	0.0505217
CYP1A2	phenanthrene	Phe	10	48	1.29368	0.508674
CYP1A2	pyrene	Pyr	1	12	1.35391	1.06657
CYP1A2	pyrene	Pyr	1	24	1.09005	0.155963
CYP1A2	pyrene	Pyr	1	48	0.913414	0.149971
CYP1A2	pyrene	Pyr	5	12	1.67654	0.988047
CYP1A2	pyrene	Pyr	5	24	1.53629	0.593756
CYP1A2	pyrene	Pyr	5	48	0.913414	0.149971
CYP1A2	pyrene	Pyr	10	12	1.9933	0.959253
CYP1A2	pyrene	Pyr	10	24	2.24243	1.61804
CYP1A2	pyrene	Pyr	10	48	1.3616	0.861112
CYP2B6	solvent control	SC	0	12	1	0.0813956
CYP2B6	solvent control	SC	0	24	1	0.113492
CYP2B6	solvent control	SC	0	48	1	0.095314
CYP2B6	benzo[a]anthracene	BaA	1	12	1.44666	0.320149
CYP2B6	benzo[a]anthracene	BaA	1	24	1.12562	0.0262606
CYP2B6	benzo[a]anthracene	BaA	1	48	1.02625	0.131718
CYP2B6	benzo[a]anthracene	BaA	5	12	1.3482	0.2773
CYP2B6	benzo[a]anthracene	BaA	5	24	1.27724	0.166229
CYP2B6	benzo[a]anthracene	BaA	5	48	1.27174	0.364016
CYP2B6	benzo[a]anthracene	BaA	10	12	1.26851	0.346495
CYP2B6	benzo[a]anthracene	BaA	10	24	1.33752	0.437848
CYP2B6	benzo[a]anthracene	BaA	10	48	1.24723	0.234605
CYP2B6	benzo[a]pyrene	BaP	1	12	1.1918	0.207947
CYP2B6	benzo[a]pyrene	BaP	1	24	1.51334	0.281765
CYP2B6	benzo[a]pyrene	BaP	1	48	1.0579	0.218253
CYP2B6	benzo[a]pyrene	BaP	5	12	1.30813	0.321337
CYP2B6	benzo[a]pyrene	BaP	5	24	1.5901	0.186862
CYP2B6	benzo[a]pyrene	BaP	5	48	1.19937	0.884781
CYP2B6	benzo[a]pyrene	BaP	10	12	1.39029	0.324819
CYP2B6	benzo[a]pyrene	BaP	10	24	1.54995	0.175078
CYP2B6	benzo[a]pyrene	BaP	10	48	1.02562	0.413903
CYP2B6	benzo[b]fluoranthene	BbF	1	12	1.19682	0.291197
CYP2B6	benzo[b]fluoranthene	BbF	1	24	1.42831	0.185621
CYP2B6	benzo[b]fluoranthene	BbF	1	48	1.28002	0.241495
CYP2B6	benzo[b]fluoranthene	BbF	5	12	1.3551	0.318379
CYP2B6	benzo[b]fluoranthene	BbF	5	24	1.70968	0.309042
CYP2B6	benzo[b]fluoranthene	BbF	5	48	1.67042	0.347043
CYP2B6	benzo[b]fluoranthene	BbF	10	12	1.3534	0.208285
CYP2B6	benzo[b]fluoranthene	BbF	10	24	1.75985	1.50221
CYP2B6	benzo[b]fluoranthene	BbF	10	48	1.65244	0.659724
CYP2B6	benzo[c]phenanthrene	BcPhe	1	12	1.12031	0.186102
CYP2B6	benzo[c]phenanthrene	BcPhe	1	24	1.74837	0.725605
CYP2B6	benzo[c]phenanthrene	BcPhe	1	48	0.949916	0.15637
CYP2B6	benzo[c]phenanthrene	BcPhe	5	12	1.43061	0.31128
CYP2B6	benzo[c]phenanthrene	BcPhe	5	24	2.23312	0.499602
CYP2B6	benzo[c]phenanthrene	BcPhe	5	48	2.11783	0.386986
CYP2B6	benzo[c]phenanthrene	BcPhe	10	12	1.293	0.363658
CYP2B6	benzo[c]phenanthrene	BcPhe	10	24	2.48128	1.33075
CYP2B6	benzo[c]phenanthrene	BcPhe	10	48	2.67839	0.65986
CYP2B6	benzo[j]fluoranthene	BjF	1	12	1.52185	0.167695
CYP2B6	benzo[j]fluoranthene	BjF	1	24	1.82192	0.556046
CYP2B6	benzo[j]fluoranthene	BjF	1	48	0.7467	0.145436
CYP2B6	benzo[j]fluoranthene	BjF	5	12	1.48849	0.34107
CYP2B6	benzo[j]fluoranthene	BjF	5	24	2.36598	0.300213
CYP2B6	benzo[j]fluoranthene	BjF	5	48	1.156	0.271726
CYP2B6	benzo[j]fluoranthene	BjF	10	12	1.33235	0.3083
CYP2B6	benzo[j]fluoranthene	BjF	10	24	2.40176	0.711402
CYP2B6	benzo[j]fluoranthene	BjF	10	48	1.2909	0.499249
CYP2B6	benzo[k]fluoranthene	BkF	1	12	1.0235	0.270599
CYP2B6	benzo[k]fluoranthene	BkF	1	24	1.10359	0.278803
CYP2B6	benzo[k]fluoranthene	BkF	1	48	0.711886	0.322949
CYP2B6	benzo[k]fluoranthene	BkF	5	12	1.10188	0.403722
CYP2B6	benzo[k]fluoranthene	BkF	5	24	1.32505	0.263139
CYP2B6	benzo[k]fluoranthene	BkF	5	48	0.721279	0.291551
CYP2B6	benzo[k]fluoranthene	BkF	10	12	1.25053	0.373879
CYP2B6	benzo[k]fluoranthene	BkF	10	24	1.05897	0.134946
CYP2B6	benzo[k]fluoranthene	BkF	10	48	0.298814	0.157501
CYP2B6	dibenzo[a,l]pyrene	DbP	1	12	1.02306	0.417645
CYP2B6	dibenzo[a,l]pyrene	DbP	1	24	1.20986	0.255263
CYP2B6	dibenzo[a,l]pyrene	DbP	1	48	1.0008	0.10292
CYP2B6	dibenzo[a,l]pyrene	DbP	5	12	1.21094	0.149977
CYP2B6	dibenzo[a,l]pyrene	DbP	5	24	1.40349	0.344113
CYP2B6	dibenzo[a,l]pyrene	DbP	5	48	0.561345	0.155284
CYP2B6	dibenzo[a,l]pyrene	DbP	10	12	0.95485	0.194167
CYP2B6	dibenzo[a,l]pyrene	DbP	10	24	1.31027	0.384633
CYP2B6	dibenzo[a,l]pyrene	DbP	10	48	0.671208	0.237605
CYP2B6	fluoranthene	Flu	1	12	1.36871	0.19167
CYP2B6	fluoranthene	Flu	1	24	1.91858	0.206581
CYP2B6	fluoranthene	Flu	1	48	2.36826	0.497188
CYP2B6	fluoranthene	Flu	5	12	1.45761	0.516788
CYP2B6	fluoranthene	Flu	5	24	2.40725	0.44583
CYP2B6	fluoranthene	Flu	5	48	4.16618	1.13456
CYP2B6	fluoranthene	Flu	10	12	1.28045	0.323723
CYP2B6	fluoranthene	Flu	10	24	2.08561	0.0772743
CYP2B6	fluoranthene	Flu	10	48	4.68519	0.330596
CYP2B6	phenanthrene	Phe	1	12	1.27516	0.467464
CYP2B6	phenanthrene	Phe	1	24	1.36121	0.131857
CYP2B6	phenanthrene	Phe	1	48	1.50364	0.128499
CYP2B6	phenanthrene	Phe	5	12	1.24983	0.212054
CYP2B6	phenanthrene	Phe	5	24	1.85752	0.193741
CYP2B6	phenanthrene	Phe	5	48	2.44247	0.157505
CYP2B6	phenanthrene	Phe	10	12	1.22059	0.327703
CYP2B6	phenanthrene	Phe	10	24	1.6533	0.171491
CYP2B6	phenanthrene	Phe	10	48	2.84279	0.387242
CYP2B6	pyrene	Pyr	1	12	1.33524	0.111805
CYP2B6	pyrene	Pyr	1	24	1.5905	0.200629
CYP2B6	pyrene	Pyr	1	48	1.39258	0.119941
CYP2B6	pyrene	Pyr	5	12	1.51888	0.15631
CYP2B6	pyrene	Pyr	5	24	2.18622	0.16154
CYP2B6	pyrene	Pyr	5	48	2.85177	0.134081
CYP2B6	pyrene	Pyr	10	12	1.48728	0.0111713
CYP2B6	pyrene	Pyr	10	24	2.09376	0.226625
CYP2B6	pyrene	Pyr	10	48	3.23534	0.882581

## Sheet: CYP activity
protein	compound	abbrevation	conc in µM	time in h	x-fold	standard deviation
CYP1A1	solvent control	SC	0	12	1	0.0574294
CYP1A1	solvent control	SC	0	24	1	0.0853183
CYP1A1	solvent control	SC	0	48	1	0.0505526
CYP1A1	benzo[a]anthracene	BaA	1	12	1.40643	0.228693
CYP1A1	benzo[a]anthracene	BaA	1	24	1.01043	0.12602
CYP1A1	benzo[a]anthracene	BaA	1	48	0.816594	0.0829017
CYP1A1	benzo[a]anthracene	BaA	5	12	5.62101	2.23183
CYP1A1	benzo[a]anthracene	BaA	5	24	4.67551	0.960602
CYP1A1	benzo[a]anthracene	BaA	5	48	1.98472	0.21916
CYP1A1	benzo[a]anthracene	BaA	10	12	9.58902	2.95416
CYP1A1	benzo[a]anthracene	BaA	10	24	9.36834	2.00452
CYP1A1	benzo[a]anthracene	BaA	10	48	3.86043	0.346572
CYP1A1	benzo[a]pyrene	BaP	1	12	2.01968	0.49733
CYP1A1	benzo[a]pyrene	BaP	1	24	1.30125	0.195036
CYP1A1	benzo[a]pyrene	BaP	1	48	0.815754	0.018252
CYP1A1	benzo[a]pyrene	BaP	5	12	7.75476	2.34667
CYP1A1	benzo[a]pyrene	BaP	5	24	4.54968	0.7836
CYP1A1	benzo[a]pyrene	BaP	5	48	1.04358	0.0314186
CYP1A1	benzo[a]pyrene	BaP	10	12	5.62654	1.65962
CYP1A1	benzo[a]pyrene	BaP	10	24	7.75562	0.894176
CYP1A1	benzo[a]pyrene	BaP	10	48	1.23797	0.0130844
CYP1A1	benzo[b]fluoranthene	BbF	1	12	2.67899	0.918494
CYP1A1	benzo[b]fluoranthene	BbF	1	24	1.77905	0.264207
CYP1A1	benzo[b]fluoranthene	BbF	1	48	1.74899	0.335482
CYP1A1	benzo[b]fluoranthene	BbF	5	12	3.80866	1.84354
CYP1A1	benzo[b]fluoranthene	BbF	5	24	9.11093	0.862009
CYP1A1	benzo[b]fluoranthene	BbF	5	48	5.40114	0.714415
CYP1A1	benzo[b]fluoranthene	BbF	10	12	0.946559	0.0348989
CYP1A1	benzo[b]fluoranthene	BbF	10	24	13.2373	1.12586
CYP1A1	benzo[b]fluoranthene	BbF	10	48	7.0627	0.326796
CYP1A1	benzo[c]phenanthrene	BcPhe	1	12	1.20478	0.0491161
CYP1A1	benzo[c]phenanthrene	BcPhe	1	24	1.09288	0.190167
CYP1A1	benzo[c]phenanthrene	BcPhe	1	48	0.92532	0.0322953
CYP1A1	benzo[c]phenanthrene	BcPhe	5	12	1.33973	0.116722
CYP1A1	benzo[c]phenanthrene	BcPhe	5	24	1.27931	0.100398
CYP1A1	benzo[c]phenanthrene	BcPhe	5	48	1.27969	0.207738
CYP1A1	benzo[c]phenanthrene	BcPhe	10	12	1.4988	0.243773
CYP1A1	benzo[c]phenanthrene	BcPhe	10	24	1.50101	0.193653
CYP1A1	benzo[c]phenanthrene	BcPhe	10	48	1.46071	0.139061
CYP1A1	benzo[j]fluoranthene	BjF	1	12	3.57224	0.97339
CYP1A1	benzo[j]fluoranthene	BjF	1	24	2.09419	0.191307
CYP1A1	benzo[j]fluoranthene	BjF	1	48	1.09522	0.0791061
CYP1A1	benzo[j]fluoranthene	BjF	5	12	6.58753	1.90544
CYP1A1	benzo[j]fluoranthene	BjF	5	24	12.0838	0.867007
CYP1A1	benzo[j]fluoranthene	BjF	5	48	4.56614	0.797956
CYP1A1	benzo[j]fluoranthene	BjF	10	12	1.21349	0.620019
CYP1A1	benzo[j]fluoranthene	BjF	10	24	22.9636	1.00224
CYP1A1	benzo[j]fluoranthene	BjF	10	48	9.96243	1.4749
CYP1A1	benzo[k]fluoranthene	BkF	1	12	7.62257	2.11843
CYP1A1	benzo[k]fluoranthene	BkF	1	24	15.2916	1.99718
CYP1A1	benzo[k]fluoranthene	BkF	1	48	25.2932	2.32468
CYP1A1	benzo[k]fluoranthene	BkF	5	12	9.05522	2.77819
CYP1A1	benzo[k]fluoranthene	BkF	5	24	17.777	1.77697
CYP1A1	benzo[k]fluoranthene	BkF	5	48	27.2874	6.60014
CYP1A1	benzo[k]fluoranthene	BkF	10	12	5.83117	0.996052
CYP1A1	benzo[k]fluoranthene	BkF	10	24	16.8987	0.796276
CYP1A1	benzo[k]fluoranthene	BkF	10	48	17.5362	4.84719
CYP1A1	dibenzo[a,l]pyrene	DbP	1	12	2.0376	0.242904
CYP1A1	dibenzo[a,l]pyrene	DbP	1	24	1.34547	0.0455991
CYP1A1	dibenzo[a,l]pyrene	DbP	1	48	0.762975	0.110588
CYP1A1	dibenzo[a,l]pyrene	DbP	5	12	1.61033	0.787851
CYP1A1	dibenzo[a,l]pyrene	DbP	5	24	2.2651	0.245956
CYP1A1	dibenzo[a,l]pyrene	DbP	5	48	0.603234	0.110976
CYP1A1	dibenzo[a,l]pyrene	DbP	10	12	0.515456	0.0461253
CYP1A1	dibenzo[a,l]pyrene	DbP	10	24	1.39086	0.602445
CYP1A1	dibenzo[a,l]pyrene	DbP	10	48	0.285864	0.0782615
CYP1A1	fluoranthene	Flu	1	12	1.01069	0.175918
CYP1A1	fluoranthene	Flu	1	24	0.942766	0.130094
CYP1A1	fluoranthene	Flu	1	48	1.07478	0.106657
CYP1A1	fluoranthene	Flu	5	12	1.32714	0.019491
CYP1A1	fluoranthene	Flu	5	24	1.09056	0.132287
CYP1A1	fluoranthene	Flu	5	48	1.2746	0.132662
CYP1A1	fluoranthene	Flu	10	12	1.4106	0.0567082
CYP1A1	fluoranthene	Flu	10	24	1.06818	0.127182
CYP1A1	fluoranthene	Flu	10	48	1.31209	0.00637824
CYP1A1	phenanthrene	Phe	1	12	0.968544	0.0548272
CYP1A1	phenanthrene	Phe	1	24	0.861696	0.0634432
CYP1A1	phenanthrene	Phe	1	48	0.838811	0.11415
CYP1A1	phenanthrene	Phe	5	12	1.04276	0.0347121
CYP1A1	phenanthrene	Phe	5	24	1.18174	0.0284396
CYP1A1	phenanthrene	Phe	5	48	1.09476	0.0317772
CYP1A1	phenanthrene	Phe	10	12	1.1048	0.078567
CYP1A1	phenanthrene	Phe	10	24	1.05703	0.128824
CYP1A1	phenanthrene	Phe	10	48	1.11247	0.109966
CYP1A1	pyrene	Pyr	1	12	1.17647	0.0585011
CYP1A1	pyrene	Pyr	1	24	1.1532	0.117876
CYP1A1	pyrene	Pyr	1	48	1.07143	0.0934
CYP1A1	pyrene	Pyr	5	12	1.32158	0.227063
CYP1A1	pyrene	Pyr	5	24	1.42037	0.226955
CYP1A1	pyrene	Pyr	5	48	1.27566	0.134411
CYP1A1	pyrene	Pyr	10	12	1.30755	0.201859
CYP1A1	pyrene	Pyr	10	24	1.56566	0.273038
CYP1A1	pyrene	Pyr	10	48	1.52085	0.146757
CYP2B6	solvent control	SC	0	12	1	0.113173
CYP2B6	solvent control	SC	0	24	1	0.168932
CYP2B6	solvent control	SC	0	48	1	0.104195
CYP2B6	benzo[a]anthracene	BaA	1	12	0.781403	0.0956381
CYP2B6	benzo[a]anthracene	BaA	1	24	0.901478	0.124539
CYP2B6	benzo[a]anthracene	BaA	1	48	0.683239	0.0389595
CYP2B6	benzo[a]anthracene	BaA	5	12	1.10408	0.0870429
CYP2B6	benzo[a]anthracene	BaA	5	24	1.45239	0.184412
CYP2B6	benzo[a]anthracene	BaA	5	48	0.895869	0.103411
CYP2B6	benzo[a]anthracene	BaA	10	12	1.11432	0.118694
CYP2B6	benzo[a]anthracene	BaA	10	24	1.62689	0.0679804
CYP2B6	benzo[a]anthracene	BaA	10	48	0.969647	0.196042
CYP2B6	benzo[a]pyrene	BaP	1	12	0.982373	0.0707296
CYP2B6	benzo[a]pyrene	BaP	1	24	1.13674	0.0378287
CYP2B6	benzo[a]pyrene	BaP	1	48	0.752885	0.071813
CYP2B6	benzo[a]pyrene	BaP	5	12	1.21641	0.107252
CYP2B6	benzo[a]pyrene	BaP	5	24	1.60884	0.173103
CYP2B6	benzo[a]pyrene	BaP	5	48	0.977248	0.327368
CYP2B6	benzo[a]pyrene	BaP	10	12	0.880884	0.146265
CYP2B6	benzo[a]pyrene	BaP	10	24	1.51966	0.383086
CYP2B6	benzo[a]pyrene	BaP	10	48	0.953662	0.415556
CYP2B6	benzo[b]fluoranthene	BbF	1	12	1.03961	0.123696
CYP2B6	benzo[b]fluoranthene	BbF	1	24	1.22724	0.210307
CYP2B6	benzo[b]fluoranthene	BbF	1	48	0.832027	0.0395037
CYP2B6	benzo[b]fluoranthene	BbF	5	12	1.28642	0.243725
CYP2B6	benzo[b]fluoranthene	BbF	5	24	2.07581	0.273271
CYP2B6	benzo[b]fluoranthene	BbF	5	48	1.33196	0.172768
CYP2B6	benzo[b]fluoranthene	BbF	10	12	1.21055	0.0541841
CYP2B6	benzo[b]fluoranthene	BbF	10	24	1.71383	0.420788
CYP2B6	benzo[b]fluoranthene	BbF	10	48	1.40018	0.223982
CYP2B6	benzo[c]phenanthrene	BcPhe	1	12	1.01848	0.173208
CYP2B6	benzo[c]phenanthrene	BcPhe	1	24	1.03573	0.215573
CYP2B6	benzo[c]phenanthrene	BcPhe	1	48	0.920557	0.0798988
CYP2B6	benzo[c]phenanthrene	BcPhe	5	12	1.30896	0.133
CYP2B6	benzo[c]phenanthrene	BcPhe	5	24	1.80564	0.198435
CYP2B6	benzo[c]phenanthrene	BcPhe	5	48	2.26944	0.628275
CYP2B6	benzo[c]phenanthrene	BcPhe	10	12	1.27448	0.272363
CYP2B6	benzo[c]phenanthrene	BcPhe	10	24	2.02131	0.188839
CYP2B6	benzo[c]phenanthrene	BcPhe	10	48	2.86864	0.235863
CYP2B6	benzo[j]fluoranthene	BjF	1	12	1.01917	0.0143474
CYP2B6	benzo[j]fluoranthene	BjF	1	24	1.26721	0.169251
CYP2B6	benzo[j]fluoranthene	BjF	1	48	0.855501	0.0726763
CYP2B6	benzo[j]fluoranthene	BjF	5	12	1.21164	0.0485972
CYP2B6	benzo[j]fluoranthene	BjF	5	24	2.01213	0.380228
CYP2B6	benzo[j]fluoranthene	BjF	5	48	1.32275	0.330566
CYP2B6	benzo[j]fluoranthene	BjF	10	12	1.04231	0.134531
CYP2B6	benzo[j]fluoranthene	BjF	10	24	2.02549	0.855252
CYP2B6	benzo[j]fluoranthene	BjF	10	48	1.82692	0.392781
CYP2B6	benzo[k]fluoranthene	BkF	1	12	0.673223	0.0556684
CYP2B6	benzo[k]fluoranthene	BkF	1	24	0.763388	0.0471361
CYP2B6	benzo[k]fluoranthene	BkF	1	48	0.806256	0.112505
CYP2B6	benzo[k]fluoranthene	BkF	5	12	0.751084	0.0985014
CYP2B6	benzo[k]fluoranthene	BkF	5	24	0.806299	0.0179617
CYP2B6	benzo[k]fluoranthene	BkF	5	48	0.57352	0.160866
CYP2B6	benzo[k]fluoranthene	BkF	10	12	0.740797	0.0781493
CYP2B6	benzo[k]fluoranthene	BkF	10	24	0.922936	0.0707329
CYP2B6	benzo[k]fluoranthene	BkF	10	48	0.445745	0.197626
CYP2B6	dibenzo[a,l]pyrene	DbP	1	12	0.840163	0.16845
CYP2B6	dibenzo[a,l]pyrene	DbP	1	24	0.906219	0.0846129
CYP2B6	dibenzo[a,l]pyrene	DbP	1	48	0.73491	0.124519
CYP2B6	dibenzo[a,l]pyrene	DbP	5	12	0.611182	0.0140277
CYP2B6	dibenzo[a,l]pyrene	DbP	5	24	1.19328	0.0906163
CYP2B6	dibenzo[a,l]pyrene	DbP	5	48	0.584249	0.243387
CYP2B6	dibenzo[a,l]pyrene	DbP	10	12	0.313225	0.0994985
CYP2B6	dibenzo[a,l]pyrene	DbP	10	24	1.21564	0.338627
CYP2B6	dibenzo[a,l]pyrene	DbP	10	48	0.354209	0.232411
CYP2B6	fluoranthene	Flu	1	12	1.19872	0.174682
CYP2B6	fluoranthene	Flu	1	24	1.58353	0.0966182
CYP2B6	fluoranthene	Flu	1	48	2.04661	0.317894
CYP2B6	fluoranthene	Flu	5	12	1.34986	0.103375
CYP2B6	fluoranthene	Flu	5	24	2.28288	0.785135
CYP2B6	fluoranthene	Flu	5	48	3.58949	0.406956
CYP2B6	fluoranthene	Flu	10	12	1.25502	0.0212205
CYP2B6	fluoranthene	Flu	10	24	2.01457	0.569466
CYP2B6	fluoranthene	Flu	10	48	3.74049	0.605143
CYP2B6	phenanthrene	Phe	1	12	1.0158	0.0114147
CYP2B6	phenanthrene	Phe	1	24	1.18001	0.102094
CYP2B6	phenanthrene	Phe	1	48	1.14635	0.127517
CYP2B6	phenanthrene	Phe	5	12	1.24932	0.0459754
CYP2B6	phenanthrene	Phe	5	24	1.98215	0.261428
CYP2B6	phenanthrene	Phe	5	48	2.15246	0.283395
CYP2B6	phenanthrene	Phe	10	12	1.12188	0.0826394
CYP2B6	phenanthrene	Phe	10	24	1.7454	0.400666
CYP2B6	phenanthrene	Phe	10	48	2.2944	0.459313
CYP2B6	pyrene	Pyr	1	12	1.09864	0.0331142
CYP2B6	pyrene	Pyr	1	24	1.41584	0.166228
CYP2B6	pyrene	Pyr	1	48	1.30073	0.22371
CYP2B6	pyrene	Pyr	5	12	1.40815	0.264552
CYP2B6	pyrene	Pyr	5	24	2.26866	0.430621
CYP2B6	pyrene	Pyr	5	48	2.74597	0.200175
CYP2B6	pyrene	Pyr	10	12	1.33389	0.13192
CYP2B6	pyrene	Pyr	10	24	2.40468	0.559969
CYP2B6	pyrene	Pyr	10	48	3.59703	0.351962
CYP2C19	solvent control	SC	0	12 h	1	0.100496
CYP2C19	solvent control	SC	0	24 h	1	0.141325
CYP2C19	solvent control	SC	0	48 h	1	0.0812092
CYP2C19	benzo[a]anthracene	BaA	1	12 h	0.753633	0.0535115
CYP2C19	benzo[a]anthracene	BaA	1	24 h	0.825536	0.191678
CYP2C19	benzo[a]anthracene	BaA	1	48 h	0.861694	0.0461648
CYP2C19	benzo[a]anthracene	BaA	5	12 h	0.940137	0.103437
CYP2C19	benzo[a]anthracene	BaA	5	24 h	0.934463	0.086528
CYP2C19	benzo[a]anthracene	BaA	5	48 h	1.00324	0.00756024
CYP2C19	benzo[a]anthracene	BaA	10	12 h	0.933676	0.0830306
CYP2C19	benzo[a]anthracene	BaA	10	24 h	0.925069	0.0224031
CYP2C19	benzo[a]anthracene	BaA	10	48 h	0.881621	0.0717012
CYP2C19	benzo[a]pyrene	BaP	1	12 h	0.897676	0.0673127
CYP2C19	benzo[a]pyrene	BaP	1	24 h	0.894953	0.0465536
CYP2C19	benzo[a]pyrene	BaP	1	48 h	0.850178	0.022148
CYP2C19	benzo[a]pyrene	BaP	5	12 h	0.907886	0.0181611
CYP2C19	benzo[a]pyrene	BaP	5	24 h	0.847319	0.0489087
CYP2C19	benzo[a]pyrene	BaP	5	48 h	0.855385	0.0646176
CYP2C19	benzo[a]pyrene	BaP	10	12 h	0.760545	0.115438
CYP2C19	benzo[a]pyrene	BaP	10	24 h	0.834812	0.017827
CYP2C19	benzo[a]pyrene	BaP	10	48 h	0.661162	0.17964
CYP2C19	benzo[b]fluoranthene	BbF	1	12 h	0.95478	0.0651685
CYP2C19	benzo[b]fluoranthene	BbF	1	24 h	0.885021	0.0768699
CYP2C19	benzo[b]fluoranthene	BbF	1	48 h	0.983849	0.122475
CYP2C19	benzo[b]fluoranthene	BbF	5	12 h	1.05378	0.0928315
CYP2C19	benzo[b]fluoranthene	BbF	5	24 h	0.950982	0.0902304
CYP2C19	benzo[b]fluoranthene	BbF	5	48 h	0.975502	0.0125283
CYP2C19	benzo[b]fluoranthene	BbF	10	12 h	0.995388	0.212575
CYP2C19	benzo[b]fluoranthene	BbF	10	24 h	0.876105	0.0838887
CYP2C19	benzo[b]fluoranthene	BbF	10	48 h	0.666805	0.112151
CYP2C19	benzo[c]phenanthrene	BcPhe	1	12 h	0.916492	0.0883697
CYP2C19	benzo[c]phenanthrene	BcPhe	1	24 h	0.911224	0.0714846
CYP2C19	benzo[c]phenanthrene	BcPhe	1	48 h	1.04009	0.0980965
CYP2C19	benzo[c]phenanthrene	BcPhe	5	12 h	1.03616	0.0740311
CYP2C19	benzo[c]phenanthrene	BcPhe	5	24 h	1.08695	0.061018
CYP2C19	benzo[c]phenanthrene	BcPhe	5	48 h	1.18506	0.0978348
CYP2C19	benzo[c]phenanthrene	BcPhe	10	12 h	1.03276	0.0532371
CYP2C19	benzo[c]phenanthrene	BcPhe	10	24 h	1.03245	0.0957997
CYP2C19	benzo[c]phenanthrene	BcPhe	10	48 h	1.19001	0.0950336
CYP2C19	benzo[j]fluoranthene	BjF	1	12 h	0.860345	0.0250736
CYP2C19	benzo[j]fluoranthene	BjF	1	24 h	0.825913	0.0500183
CYP2C19	benzo[j]fluoranthene	BjF	1	48 h	0.948088	0.0296517
CYP2C19	benzo[j]fluoranthene	BjF	5	12 h	0.970052	0.0738386
CYP2C19	benzo[j]fluoranthene	BjF	5	24 h	0.899896	0.0757519
CYP2C19	benzo[j]fluoranthene	BjF	5	48 h	0.881638	0.0860456
CYP2C19	benzo[j]fluoranthene	BjF	10	12 h	0.839582	0.0563538
CYP2C19	benzo[j]fluoranthene	BjF	10	24 h	0.86693	0.141584
CYP2C19	benzo[j]fluoranthene	BjF	10	48 h	0.913617	0.115747
CYP2C19	benzo[k]fluoranthene	BkF	1	12 h	0.834482	0.044398
CYP2C19	benzo[k]fluoranthene	BkF	1	24 h	0.70231	0.0576914
CYP2C19	benzo[k]fluoranthene	BkF	1	48 h	0.831782	0.0906762
CYP2C19	benzo[k]fluoranthene	BkF	5	12 h	0.854053	0.113051
CYP2C19	benzo[k]fluoranthene	BkF	5	24 h	0.72259	0.0262247
CYP2C19	benzo[k]fluoranthene	BkF	5	48 h	0.577391	0.0440654
CYP2C19	benzo[k]fluoranthene	BkF	10	12 h	0.760365	0.122407
CYP2C19	benzo[k]fluoranthene	BkF	10	24 h	0.754348	0.014074
CYP2C19	benzo[k]fluoranthene	BkF	10	48 h	0.455081	0.0751465
CYP2C19	dibenzo[a,l]pyrene	DbP	1	12 h	0.768117	0.0762885
CYP2C19	dibenzo[a,l]pyrene	DbP	1	24 h	0.822853	0.0918821
CYP2C19	dibenzo[a,l]pyrene	DbP	1	48 h	0.762596	0.100614
CYP2C19	dibenzo[a,l]pyrene	DbP	5	12 h	0.741326	0.0794547
CYP2C19	dibenzo[a,l]pyrene	DbP	5	24 h	0.781125	0.0558405
CYP2C19	dibenzo[a,l]pyrene	DbP	5	48 h	0.529891	0.0281509
CYP2C19	dibenzo[a,l]pyrene	DbP	10	12 h	0.469435	0.0942405
CYP2C19	dibenzo[a,l]pyrene	DbP	10	24 h	0.68895	0.0430363
CYP2C19	dibenzo[a,l]pyrene	DbP	10	48 h	0.257308	0.0641552
CYP2C19	fluoranthene	Flu	1	12 h	0.971891	0.0560801
CYP2C19	fluoranthene	Flu	1	24 h	0.973788	0.0487804
CYP2C19	fluoranthene	Flu	1	48 h	1.09737	0.128096
CYP2C19	fluoranthene	Flu	5	12 h	1.09425	0.151286
CYP2C19	fluoranthene	Flu	5	24 h	1.1584	0.102367
CYP2C19	fluoranthene	Flu	5	48 h	1.2604	0.041796
CYP2C19	fluoranthene	Flu	10	12 h	0.998503	0.0410231
CYP2C19	fluoranthene	Flu	10	24 h	0.995231	0.104759
CYP2C19	fluoranthene	Flu	10	48 h	1.21837	0.0362572
CYP2C19	phenanthrene	Phe	1	12 h	0.9458	0.0577391
CYP2C19	phenanthrene	Phe	1	24 h	0.961293	0.0490544
CYP2C19	phenanthrene	Phe	1	48 h	0.980897	0.110085
CYP2C19	phenanthrene	Phe	5	12 h	1.06056	0.142638
CYP2C19	phenanthrene	Phe	5	24 h	1.14755	0.15035
CYP2C19	phenanthrene	Phe	5	48 h	1.16489	0.0349163
CYP2C19	phenanthrene	Phe	10	12 h	0.985467	0.0456701
CYP2C19	phenanthrene	Phe	10	24 h	1.10827	0.103031
CYP2C19	phenanthrene	Phe	10	48 h	1.17011	0.122431
CYP2C19	pyrene	Pyr	1	12 h	0.893144	0.022562
CYP2C19	pyrene	Pyr	1	24 h	1.04319	0.114495
CYP2C19	pyrene	Pyr	1	48 h	1.16056	0.0906992
CYP2C19	pyrene	Pyr	5	12 h	1.05598	0.1055
CYP2C19	pyrene	Pyr	5	24 h	1.06168	0.101791
CYP2C19	pyrene	Pyr	5	48 h	1.15246	0.0411843
CYP2C19	pyrene	Pyr	10	12 h	1.01639	0.0715969
CYP2C19	pyrene	Pyr	10	24 h	1.1782	0.0869905
CYP2C19	pyrene	Pyr	10	48 h	1.30229	0.179514
CYP2C8	solvent control	SC	0	12 h	1	0.0514168
CYP2C8	solvent control	SC	0	24 h	1	0.053273
CYP2C8	solvent control	SC	0	48 h	1	0.0670735
CYP2C8	benzo[a]anthracene	BaA	1	12 h	0.978081	0.0364171
CYP2C8	benzo[a]anthracene	BaA	1	24 h	0.978136	0.084835
CYP2C8	benzo[a]anthracene	BaA	1	48 h	1.01071	0.0672687
CYP2C8	benzo[a]anthracene	BaA	5	12 h	0.952857	0.0258977
CYP2C8	benzo[a]anthracene	BaA	5	24 h	0.972775	0.0752678
CYP2C8	benzo[a]anthracene	BaA	5	48 h	0.89836	0.0664658
CYP2C8	benzo[a]anthracene	BaA	10	12 h	0.992228	0.0674254
CYP2C8	benzo[a]anthracene	BaA	10	24 h	0.87458	0.045518
CYP2C8	benzo[a]anthracene	BaA	10	48 h	0.791702	0.0511498
CYP2C8	benzo[a]pyrene	BaP	1	12 h	0.885979	0.0180995
CYP2C8	benzo[a]pyrene	BaP	1	24 h	0.925259	0.0455974
CYP2C8	benzo[a]pyrene	BaP	1	48 h	0.894998	0.0683565
CYP2C8	benzo[a]pyrene	BaP	5	12 h	0.670644	0.177448
CYP2C8	benzo[a]pyrene	BaP	5	24 h	0.774484	0.05512
CYP2C8	benzo[a]pyrene	BaP	5	48 h	0.685982	0.103409
CYP2C8	benzo[a]pyrene	BaP	10	12 h	0.464056	0.150878
CYP2C8	benzo[a]pyrene	BaP	10	24 h	0.659704	0.0558908
CYP2C8	benzo[a]pyrene	BaP	10	48 h	0.415238	0.111009
CYP2C8	benzo[b]fluoranthene	BbF	1	12 h	0.94961	0.0594726
CYP2C8	benzo[b]fluoranthene	BbF	1	24 h	0.906424	0.060604
CYP2C8	benzo[b]fluoranthene	BbF	1	48 h	0.907757	0.0315219
CYP2C8	benzo[b]fluoranthene	BbF	5	12 h	0.950931	0.119405
CYP2C8	benzo[b]fluoranthene	BbF	5	24 h	0.816674	0.0372102
CYP2C8	benzo[b]fluoranthene	BbF	5	48 h	0.716619	0.0593868
CYP2C8	benzo[b]fluoranthene	BbF	10	12 h	0.928812	0.0784874
CYP2C8	benzo[b]fluoranthene	BbF	10	24 h	0.758455	0.114477
CYP2C8	benzo[b]fluoranthene	BbF	10	48 h	0.443839	0.0696235
CYP2C8	benzo[c]phenanthrene	BcPhe	1	12 h	0.94516	0.0513087
CYP2C8	benzo[c]phenanthrene	BcPhe	1	24 h	0.959609	0.00934988
CYP2C8	benzo[c]phenanthrene	BcPhe	1	48 h	0.96241	0.0915756
CYP2C8	benzo[c]phenanthrene	BcPhe	5	12 h	0.946665	0.0222115
CYP2C8	benzo[c]phenanthrene	BcPhe	5	24 h	1.0383	0.0637751
CYP2C8	benzo[c]phenanthrene	BcPhe	5	48 h	1.09208	0.0813345
CYP2C8	benzo[c]phenanthrene	BcPhe	10	12 h	0.957874	0.0405759
CYP2C8	benzo[c]phenanthrene	BcPhe	10	24 h	1.13149	0.0501513
CYP2C8	benzo[c]phenanthrene	BcPhe	10	48 h	1.07981	0.0654947
CYP2C8	benzo[j]fluoranthene	BjF	1	12 h	0.921465	0.0439249
CYP2C8	benzo[j]fluoranthene	BjF	1	24 h	0.903443	0.0139245
CYP2C8	benzo[j]fluoranthene	BjF	1	48 h	0.974426	0.0875629
CYP2C8	benzo[j]fluoranthene	BjF	5	12 h	0.89356	0.0583709
CYP2C8	benzo[j]fluoranthene	BjF	5	24 h	0.779205	0.082547
CYP2C8	benzo[j]fluoranthene	BjF	5	48 h	0.798013	0.0702228
CYP2C8	benzo[j]fluoranthene	BjF	10	12 h	0.784687	0.0246983
CYP2C8	benzo[j]fluoranthene	BjF	10	24 h	0.751397	0.019657
CYP2C8	benzo[j]fluoranthene	BjF	10	48 h	0.688133	0.0210188
CYP2C8	benzo[k]fluoranthene	BkF	1	12 h	0.918357	0.0298084
CYP2C8	benzo[k]fluoranthene	BkF	1	24 h	0.792824	0.0420646
CYP2C8	benzo[k]fluoranthene	BkF	1	48 h	0.812454	0.0686741
CYP2C8	benzo[k]fluoranthene	BkF	5	12 h	0.874505	0.0322187
CYP2C8	benzo[k]fluoranthene	BkF	5	24 h	0.681686	0.0270945
CYP2C8	benzo[k]fluoranthene	BkF	5	48 h	0.277845	0.0187589
CYP2C8	benzo[k]fluoranthene	BkF	10	12 h	0.758755	0.0716209
CYP2C8	benzo[k]fluoranthene	BkF	10	24 h	0.624554	0.0101124
CYP2C8	benzo[k]fluoranthene	BkF	10	48 h	0.164035	0.0164867
CYP2C8	dibenzo[a,l]pyrene	DbP	1	12 h	1.00392	0.0281519
CYP2C8	dibenzo[a,l]pyrene	DbP	1	24 h	0.98709	0.0449058
CYP2C8	dibenzo[a,l]pyrene	DbP	1	48 h	0.779945	0.121953
CYP2C8	dibenzo[a,l]pyrene	DbP	5	12 h	0.643718	0.0719483
CYP2C8	dibenzo[a,l]pyrene	DbP	5	24 h	0.714004	0.0305439
CYP2C8	dibenzo[a,l]pyrene	DbP	5	48 h	0.325886	0.0776715
CYP2C8	dibenzo[a,l]pyrene	DbP	10	12 h	0.627237	0.0650317
CYP2C8	dibenzo[a,l]pyrene	DbP	10	24 h	0.63887	0.0545027
CYP2C8	dibenzo[a,l]pyrene	DbP	10	48 h	0.165505	0.0483106
CYP2C8	fluoranthene	Flu	1	12 h	1.00746	0.0597246
CYP2C8	fluoranthene	Flu	1	24 h	1.06046	0.0519277
CYP2C8	fluoranthene	Flu	1	48 h	1.14424	0.028326
CYP2C8	fluoranthene	Flu	5	12 h	0.9873	0.0326696
CYP2C8	fluoranthene	Flu	5	24 h	1.06937	0.0486798
CYP2C8	fluoranthene	Flu	5	48 h	1.13836	0.0577322
CYP2C8	fluoranthene	Flu	10	12 h	0.987569	0.0318362
CYP2C8	fluoranthene	Flu	10	24 h	1.04469	0.0473306
CYP2C8	fluoranthene	Flu	10	48 h	1.20299	0.0513275
CYP2C8	phenanthrene	Phe	1	12 h	0.995347	0.0789757
CYP2C8	phenanthrene	Phe	1	24 h	1.00614	0.0321148
CYP2C8	phenanthrene	Phe	1	48 h	1.01269	0.143821
CYP2C8	phenanthrene	Phe	5	12 h	0.99097	0.0515264
CYP2C8	phenanthrene	Phe	5	24 h	1.051	0.0531387
CYP2C8	phenanthrene	Phe	5	48 h	1.08148	0.054999
CYP2C8	phenanthrene	Phe	10	12 h	0.994734	0.0528397
CYP2C8	phenanthrene	Phe	10	24 h	1.04193	0.063488
CYP2C8	phenanthrene	Phe	10	48 h	1.07788	0.0993282
CYP2C8	pyrene	Pyr	1	12 h	1.00743	0.0648228
CYP2C8	pyrene	Pyr	1	24 h	1.03552	0.125468
CYP2C8	pyrene	Pyr	1	48 h	1.07383	0.0175505
CYP2C8	pyrene	Pyr	5	12 h	0.92062	0.0584717
CYP2C8	pyrene	Pyr	5	24 h	1.06969	0.038505
CYP2C8	pyrene	Pyr	5	48 h	1.09993	0.0451387
CYP2C8	pyrene	Pyr	10	12 h	0.924179	0.0355246
CYP2C8	pyrene	Pyr	10	24 h	1.13982	0.0613875
CYP2C8	pyrene	Pyr	10	48 h	1.15487	0.0928767
CYP2C9	solvent control	SC	0	12 h	1	0.0835367
CYP2C9	solvent control	SC	0	24 h	1	0.107948
CYP2C9	solvent control	SC	0	48 h	1	0.0184506
CYP2C9	benzo[a]anthracene	BaA	1	12 h	0.87988	0.166137
CYP2C9	benzo[a]anthracene	BaA	1	24 h	1.00417	0.158994
CYP2C9	benzo[a]anthracene	BaA	1	48 h	0.926808	0.0544239
CYP2C9	benzo[a]anthracene	BaA	5	12 h	0.995368	0.117937
CYP2C9	benzo[a]anthracene	BaA	5	24 h	1.01812	0.179
CYP2C9	benzo[a]anthracene	BaA	5	48 h	0.988861	0.0547829
CYP2C9	benzo[a]anthracene	BaA	10	12 h	0.949153	0.11372
CYP2C9	benzo[a]anthracene	BaA	10	24 h	1.01914	0.0636491
CYP2C9	benzo[a]anthracene	BaA	10	48 h	0.848764	0.0625767
CYP2C9	benzo[a]pyrene	BaP	1	12 h	0.945265	0.0534885
CYP2C9	benzo[a]pyrene	BaP	1	24 h	1.00394	0.0828405
CYP2C9	benzo[a]pyrene	BaP	1	48 h	0.89571	0.0460219
CYP2C9	benzo[a]pyrene	BaP	5	12 h	0.849627	0.149319
CYP2C9	benzo[a]pyrene	BaP	5	24 h	1.03173	0.119175
CYP2C9	benzo[a]pyrene	BaP	5	48 h	0.772512	0.0143805
CYP2C9	benzo[a]pyrene	BaP	10	12 h	0.67002	0.136671
CYP2C9	benzo[a]pyrene	BaP	10	24 h	0.872308	0.0217961
CYP2C9	benzo[a]pyrene	BaP	10	48 h	0.653797	0.17054
CYP2C9	benzo[b]fluoranthene	BbF	1	12 h	0.9504	0.0682074
CYP2C9	benzo[b]fluoranthene	BbF	1	24 h	0.906541	0.0466843
CYP2C9	benzo[b]fluoranthene	BbF	1	48 h	0.891226	0.0573445
CYP2C9	benzo[b]fluoranthene	BbF	5	12 h	0.978386	0.0292421
CYP2C9	benzo[b]fluoranthene	BbF	5	24 h	0.951162	0.0932411
CYP2C9	benzo[b]fluoranthene	BbF	5	48 h	0.819788	0.0179513
CYP2C9	benzo[b]fluoranthene	BbF	10	12 h	0.939169	0.118823
CYP2C9	benzo[b]fluoranthene	BbF	10	24 h	0.841892	0.071052
CYP2C9	benzo[b]fluoranthene	BbF	10	48 h	0.601876	0.127738
CYP2C9	benzo[c]phenanthrene	BcPhe	1	12 h	1.00327	0.114918
CYP2C9	benzo[c]phenanthrene	BcPhe	1	24 h	0.960966	0.126212
CYP2C9	benzo[c]phenanthrene	BcPhe	1	48 h	0.921943	0.044153
CYP2C9	benzo[c]phenanthrene	BcPhe	5	12 h	1.02463	0.136989
CYP2C9	benzo[c]phenanthrene	BcPhe	5	24 h	1.14648	0.0666215
CYP2C9	benzo[c]phenanthrene	BcPhe	5	48 h	1.27934	0.193187
CYP2C9	benzo[c]phenanthrene	BcPhe	10	12 h	1.00811	0.173398
CYP2C9	benzo[c]phenanthrene	BcPhe	10	24 h	1.10263	0.0107533
CYP2C9	benzo[c]phenanthrene	BcPhe	10	48 h	1.20938	0.107389
CYP2C9	benzo[j]fluoranthene	BjF	1	12 h	0.852347	0.061962
CYP2C9	benzo[j]fluoranthene	BjF	1	24 h	0.880141	0.0367042
CYP2C9	benzo[j]fluoranthene	BjF	1	48 h	0.835267	0.00933004
CYP2C9	benzo[j]fluoranthene	BjF	5	12 h	0.826466	0.112652
CYP2C9	benzo[j]fluoranthene	BjF	5	24 h	0.844291	0.0470395
CYP2C9	benzo[j]fluoranthene	BjF	5	48 h	0.734094	0.029222
CYP2C9	benzo[j]fluoranthene	BjF	10	12 h	0.730859	0.137126
CYP2C9	benzo[j]fluoranthene	BjF	10	24 h	0.770864	0.115289
CYP2C9	benzo[j]fluoranthene	BjF	10	48 h	0.750172	0.104052
CYP2C9	benzo[k]fluoranthene	BkF	1	12 h	0.807881	0.093918
CYP2C9	benzo[k]fluoranthene	BkF	1	24 h	0.743833	0.0679013
CYP2C9	benzo[k]fluoranthene	BkF	1	48 h	0.704461	0.053919
CYP2C9	benzo[k]fluoranthene	BkF	5	12 h	0.759625	0.0886949
CYP2C9	benzo[k]fluoranthene	BkF	5	24 h	0.670149	0.0305581
CYP2C9	benzo[k]fluoranthene	BkF	5	48 h	0.395819	0.0545631
CYP2C9	benzo[k]fluoranthene	BkF	10	12 h	0.725471	0.0953459
CYP2C9	benzo[k]fluoranthene	BkF	10	24 h	0.593752	0.0432161
CYP2C9	benzo[k]fluoranthene	BkF	10	48 h	0.312307	0.0614318
CYP2C9	dibenzo[a,l]pyrene	DbP	1	12 h	0.920893	0.14479
CYP2C9	dibenzo[a,l]pyrene	DbP	1	24 h	0.917766	0.0687236
CYP2C9	dibenzo[a,l]pyrene	DbP	1	48 h	0.803784	0.0398093
CYP2C9	dibenzo[a,l]pyrene	DbP	5	12 h	0.752991	0.051396
CYP2C9	dibenzo[a,l]pyrene	DbP	5	24 h	0.8902	0.175512
CYP2C9	dibenzo[a,l]pyrene	DbP	5	48 h	0.472248	0.0403222
CYP2C9	dibenzo[a,l]pyrene	DbP	10	12 h	0.395234	0.127493
CYP2C9	dibenzo[a,l]pyrene	DbP	10	24 h	0.73177	0.02952
CYP2C9	dibenzo[a,l]pyrene	DbP	10	48 h	0.232721	0.0911533
CYP2C9	fluoranthene	Flu	1	12 h	1.02163	0.158917
CYP2C9	fluoranthene	Flu	1	24 h	1.092	0.11316
CYP2C9	fluoranthene	Flu	1	48 h	1.17775	0.0799842
CYP2C9	fluoranthene	Flu	5	12 h	1.173	0.150243
CYP2C9	fluoranthene	Flu	5	24 h	1.29888	0.0924941
CYP2C9	fluoranthene	Flu	5	48 h	1.34177	0.261293
CYP2C9	fluoranthene	Flu	10	12 h	1.14911	0.167592
CYP2C9	fluoranthene	Flu	10	24 h	1.10981	0.0967028
CYP2C9	fluoranthene	Flu	10	48 h	1.39266	0.172482
CYP2C9	phenanthrene	Phe	1	12 h	1.01677	0.033582
CYP2C9	phenanthrene	Phe	1	24 h	1.0484	0.114022
CYP2C9	phenanthrene	Phe	1	48 h	1.06063	0.110452
CYP2C9	phenanthrene	Phe	5	12 h	1.08242	0.206799
CYP2C9	phenanthrene	Phe	5	24 h	1.26807	0.11672
CYP2C9	phenanthrene	Phe	5	48 h	1.22509	0.0466035
CYP2C9	phenanthrene	Phe	10	12 h	1.03392	0.160891
CYP2C9	phenanthrene	Phe	10	24 h	1.16661	0.0760548
CYP2C9	phenanthrene	Phe	10	48 h	1.33516	0.244433
CYP2C9	pyrene	Pyr	1	12 h	0.925251	0.0836205
CYP2C9	pyrene	Pyr	1	24 h	1.07023	0.122294
CYP2C9	pyrene	Pyr	1	48 h	1.17699	0.101596
CYP2C9	pyrene	Pyr	5	12 h	0.982123	0.0645151
CYP2C9	pyrene	Pyr	5	24 h	1.07622	0.0863503
CYP2C9	pyrene	Pyr	5	48 h	1.13657	0.0182695
CYP2C9	pyrene	Pyr	10	12 h	0.913664	0.0809802
CYP2C9	pyrene	Pyr	10	24 h	1.08436	0.123146
CYP2C9	pyrene	Pyr	10	48 h	1.44685	0.216822
CYP2D6	solvent control	SC	0	12 h	1	0.0822754
CYP2D6	solvent control	SC	0	24 h	1	0.16457
CYP2D6	solvent control	SC	0	48 h	1	0.0734821
CYP2D6	benzo[a]anthracene	BaA	1	12 h	0.864762	0.166045
CYP2D6	benzo[a]anthracene	BaA	1	24 h	0.832835	0.0642532
CYP2D6	benzo[a]anthracene	BaA	1	48 h	0.69591	0.00728735
CYP2D6	benzo[a]anthracene	BaA	5	12 h	1.66238	0.469536
CYP2D6	benzo[a]anthracene	BaA	5	24 h	1.15363	0.0989776
CYP2D6	benzo[a]anthracene	BaA	5	48 h	0.774193	0.189598
CYP2D6	benzo[a]anthracene	BaA	10	12 h	2.55108	0.799074
CYP2D6	benzo[a]anthracene	BaA	10	24 h	1.40586	0.237246
CYP2D6	benzo[a]anthracene	BaA	10	48 h	0.711759	0.115309
CYP2D6	benzo[a]pyrene	BaP	1	12 h	1.10983	0.131903
CYP2D6	benzo[a]pyrene	BaP	1	24 h	0.882559	0.0515862
CYP2D6	benzo[a]pyrene	BaP	1	48 h	0.690745	0.0364584
CYP2D6	benzo[a]pyrene	BaP	5	12 h	2.42774	0.585687
CYP2D6	benzo[a]pyrene	BaP	5	24 h	1.06865	0.0608549
CYP2D6	benzo[a]pyrene	BaP	5	48 h	0.598141	0.0743578
CYP2D6	benzo[a]pyrene	BaP	10	12 h	2.24105	0.0577227
CYP2D6	benzo[a]pyrene	BaP	10	24 h	1.33948	0.0861165
CYP2D6	benzo[a]pyrene	BaP	10	48 h	0.509732	0.136173
CYP2D6	benzo[b]fluoranthene	BbF	1	12 h	1.2399	0.263042
CYP2D6	benzo[b]fluoranthene	BbF	1	24 h	0.924347	0.0136961
CYP2D6	benzo[b]fluoranthene	BbF	1	48 h	0.763383	0.162114
CYP2D6	benzo[b]fluoranthene	BbF	5	12 h	1.38438	0.0617555
CYP2D6	benzo[b]fluoranthene	BbF	5	24 h	1.51944	0.303569
CYP2D6	benzo[b]fluoranthene	BbF	5	48 h	0.933825	0.276167
CYP2D6	benzo[b]fluoranthene	BbF	10	12 h	1.19352	0.133619
CYP2D6	benzo[b]fluoranthene	BbF	10	24 h	1.86748	0.368531
CYP2D6	benzo[b]fluoranthene	BbF	10	48 h	0.823375	0.179151
CYP2D6	benzo[c]phenanthrene	BcPhe	1	12 h	0.940296	0.243139
CYP2D6	benzo[c]phenanthrene	BcPhe	1	24 h	0.773401	0.0290059
CYP2D6	benzo[c]phenanthrene	BcPhe	1	48 h	0.772134	0.0732856
CYP2D6	benzo[c]phenanthrene	BcPhe	5	12 h	0.992267	0.111859
CYP2D6	benzo[c]phenanthrene	BcPhe	5	24 h	1.05293	0.0593254
CYP2D6	benzo[c]phenanthrene	BcPhe	5	48 h	1.05202	0.130814
CYP2D6	benzo[c]phenanthrene	BcPhe	10	12 h	1.04082	0.140694
CYP2D6	benzo[c]phenanthrene	BcPhe	10	24 h	1.12976	0.0681232
CYP2D6	benzo[c]phenanthrene	BcPhe	10	48 h	1.08339	0.0966233
CYP2D6	benzo[j]fluoranthene	BjF	1	12 h	1.2769	0.280109
CYP2D6	benzo[j]fluoranthene	BjF	1	24 h	0.8701	0.0439492
CYP2D6	benzo[j]fluoranthene	BjF	1	48 h	0.758855	0.134183
CYP2D6	benzo[j]fluoranthene	BjF	5	12 h	1.93685	0.115813
CYP2D6	benzo[j]fluoranthene	BjF	5	24 h	1.61216	0.343323
CYP2D6	benzo[j]fluoranthene	BjF	5	48 h	0.71083	0.123465
CYP2D6	benzo[j]fluoranthene	BjF	10	12 h	1.1337	0.102204
CYP2D6	benzo[j]fluoranthene	BjF	10	24 h	2.94286	0.907708
CYP2D6	benzo[j]fluoranthene	BjF	10	48 h	0.838138	0.0524426
CYP2D6	benzo[k]fluoranthene	BkF	1	12 h	1.93316	0.339599
CYP2D6	benzo[k]fluoranthene	BkF	1	24 h	1.89676	0.513637
CYP2D6	benzo[k]fluoranthene	BkF	1	48 h	1.35717	0.265859
CYP2D6	benzo[k]fluoranthene	BkF	5	12 h	2.35069	0.454683
CYP2D6	benzo[k]fluoranthene	BkF	5	24 h	2.71131	0.814055
CYP2D6	benzo[k]fluoranthene	BkF	5	48 h	1.61636	0.42045
CYP2D6	benzo[k]fluoranthene	BkF	10	12 h	2.05111	0.297612
CYP2D6	benzo[k]fluoranthene	BkF	10	24 h	2.98213	0.875976
CYP2D6	benzo[k]fluoranthene	BkF	10	48 h	1.48873	0.375653
CYP2D6	dibenzo[a,l]pyrene	DbP	1	12 h	1.10852	0.262882
CYP2D6	dibenzo[a,l]pyrene	DbP	1	24 h	0.797593	0.0678884
CYP2D6	dibenzo[a,l]pyrene	DbP	1	48 h	0.552048	0.0260265
CYP2D6	dibenzo[a,l]pyrene	DbP	5	12 h	1.27734	0.077824
CYP2D6	dibenzo[a,l]pyrene	DbP	5	24 h	0.790545	0.0588548
CYP2D6	dibenzo[a,l]pyrene	DbP	5	48 h	0.2883	0.0966151
CYP2D6	dibenzo[a,l]pyrene	DbP	10	12 h	1.18675	0.310671
CYP2D6	dibenzo[a,l]pyrene	DbP	10	24 h	0.789325	0.0651246
CYP2D6	dibenzo[a,l]pyrene	DbP	10	48 h	0.211715	NA
CYP2D6	fluoranthene	Flu	1	12 h	0.9889	0.231143
CYP2D6	fluoranthene	Flu	1	24 h	0.980703	0.0740329
CYP2D6	fluoranthene	Flu	1	48 h	0.910366	0.0745941
CYP2D6	fluoranthene	Flu	5	12 h	1.16081	0.104008
CYP2D6	fluoranthene	Flu	5	24 h	1.11402	0.139856
CYP2D6	fluoranthene	Flu	5	48 h	1.06448	0.068165
CYP2D6	fluoranthene	Flu	10	12 h	1.17997	0.0852975
CYP2D6	fluoranthene	Flu	10	24 h	1.08054	0.108285
CYP2D6	fluoranthene	Flu	10	48 h	1.0609	0.0337631
CYP2D6	phenanthrene	Phe	1	12 h	0.960724	0.0844757
CYP2D6	phenanthrene	Phe	1	24 h	0.969838	0.0451021
CYP2D6	phenanthrene	Phe	1	48 h	0.879489	0.151418
CYP2D6	phenanthrene	Phe	5	12 h	1.07584	0.208094
CYP2D6	phenanthrene	Phe	5	24 h	1.19384	0.125004
CYP2D6	phenanthrene	Phe	5	48 h	1.05081	0.115379
CYP2D6	phenanthrene	Phe	10	12 h	1.03091	0.0125202
CYP2D6	phenanthrene	Phe	10	24 h	0.98593	0.0153232
CYP2D6	phenanthrene	Phe	10	48 h	1.02608	0.149223
CYP2D6	pyrene	Pyr	1	12 h	0.97276	0.0349338
CYP2D6	pyrene	Pyr	1	24 h	0.894327	0.0812138
CYP2D6	pyrene	Pyr	1	48 h	0.996159	0.160455
CYP2D6	pyrene	Pyr	5	12 h	1.07327	0.139344
CYP2D6	pyrene	Pyr	5	24 h	1.04025	0.124832
CYP2D6	pyrene	Pyr	5	48 h	0.941989	0.116779
CYP2D6	pyrene	Pyr	10	12 h	1.11046	0.0986613
CYP2D6	pyrene	Pyr	10	24 h	1.19724	0.0888884
CYP2D6	pyrene	Pyr	10	48 h	1.12322	0.146308
CYP3A4	solvent control	SC	0	12 h	1	0.0664213
CYP3A4	solvent control	SC	0	24 h	1	0.110656
CYP3A4	solvent control	SC	0	48 h	1	0.0651248
CYP3A4	benzo[a]anthracene	BaA	1	12 h	0.717248	0.123126
CYP3A4	benzo[a]anthracene	BaA	1	24 h	0.662003	0.062028
CYP3A4	benzo[a]anthracene	BaA	1	48 h	0.701594	0.0751075
CYP3A4	benzo[a]anthracene	BaA	5	12 h	0.808856	0.112499
CYP3A4	benzo[a]anthracene	BaA	5	24 h	0.843632	0.0854708
CYP3A4	benzo[a]anthracene	BaA	5	48 h	0.754037	0.120245
CYP3A4	benzo[a]anthracene	BaA	10	12 h	0.907467	0.230055
CYP3A4	benzo[a]anthracene	BaA	10	24 h	0.854595	0.0617459
CYP3A4	benzo[a]anthracene	BaA	10	48 h	0.702457	0.1178
CYP3A4	benzo[a]pyrene	BaP	1	12 h	0.84925	0.0169383
CYP3A4	benzo[a]pyrene	BaP	1	24 h	0.81223	0.0278993
CYP3A4	benzo[a]pyrene	BaP	1	48 h	0.734071	0.015149
CYP3A4	benzo[a]pyrene	BaP	5	12 h	1.03636	0.0992319
CYP3A4	benzo[a]pyrene	BaP	5	24 h	0.834309	0.0810071
CYP3A4	benzo[a]pyrene	BaP	5	48 h	0.677884	0.0710571
CYP3A4	benzo[a]pyrene	BaP	10	12 h	1.05244	0.074316
CYP3A4	benzo[a]pyrene	BaP	10	24 h	0.761728	0.0466425
CYP3A4	benzo[a]pyrene	BaP	10	48 h	0.599104	0.142503
CYP3A4	benzo[b]fluoranthene	BbF	1	12 h	0.85739	0.0877698
CYP3A4	benzo[b]fluoranthene	BbF	1	24 h	0.75123	0.0496693
CYP3A4	benzo[b]fluoranthene	BbF	1	48 h	0.732206	0.0543055
CYP3A4	benzo[b]fluoranthene	BbF	5	12 h	0.924753	0.137595
CYP3A4	benzo[b]fluoranthene	BbF	5	24 h	0.823145	0.0438213
CYP3A4	benzo[b]fluoranthene	BbF	5	48 h	0.732149	0.0738681
CYP3A4	benzo[b]fluoranthene	BbF	10	12 h	0.874884	0.0786853
CYP3A4	benzo[b]fluoranthene	BbF	10	24 h	0.723173	0.0285854
CYP3A4	benzo[b]fluoranthene	BbF	10	48 h	0.495201	0.080935
CYP3A4	benzo[c]phenanthrene	BcPhe	1	12 h	0.866975	0.0836322
CYP3A4	benzo[c]phenanthrene	BcPhe	1	24 h	0.842672	0.0569162
CYP3A4	benzo[c]phenanthrene	BcPhe	1	48 h	0.834059	0.0579839
CYP3A4	benzo[c]phenanthrene	BcPhe	5	12 h	0.925914	0.0143946
CYP3A4	benzo[c]phenanthrene	BcPhe	5	24 h	1.00224	0.00526794
CYP3A4	benzo[c]phenanthrene	BcPhe	5	48 h	1.128	0.103071
CYP3A4	benzo[c]phenanthrene	BcPhe	10	12 h	0.849353	0.0172265
CYP3A4	benzo[c]phenanthrene	BcPhe	10	24 h	0.999379	0.0945132
CYP3A4	benzo[c]phenanthrene	BcPhe	10	48 h	1.197	0.0826411
CYP3A4	benzo[j]fluoranthene	BjF	1	12 h	0.809133	0.0524795
CYP3A4	benzo[j]fluoranthene	BjF	1	24 h	0.70188	0.0322983
CYP3A4	benzo[j]fluoranthene	BjF	1	48 h	0.665919	0.0192629
CYP3A4	benzo[j]fluoranthene	BjF	5	12 h	0.883012	0.0972721
CYP3A4	benzo[j]fluoranthene	BjF	5	24 h	0.727643	0.077618
CYP3A4	benzo[j]fluoranthene	BjF	5	48 h	0.693816	0.0875975
CYP3A4	benzo[j]fluoranthene	BjF	10	12 h	0.916175	0.0517015
CYP3A4	benzo[j]fluoranthene	BjF	10	24 h	0.71518	0.1382
CYP3A4	benzo[j]fluoranthene	BjF	10	48 h	0.63599	0.125494
CYP3A4	benzo[k]fluoranthene	BkF	1	12 h	0.729871	0.0705956
CYP3A4	benzo[k]fluoranthene	BkF	1	24 h	0.632652	0.0484402
CYP3A4	benzo[k]fluoranthene	BkF	1	48 h	0.543931	0.0599174
CYP3A4	benzo[k]fluoranthene	BkF	5	12 h	0.890396	0.13504
CYP3A4	benzo[k]fluoranthene	BkF	5	24 h	0.675813	0.0424892
CYP3A4	benzo[k]fluoranthene	BkF	5	48 h	0.341975	0.05405
CYP3A4	benzo[k]fluoranthene	BkF	10	12 h	0.929884	0.0924548
CYP3A4	benzo[k]fluoranthene	BkF	10	24 h	0.731946	0.0875354
CYP3A4	benzo[k]fluoranthene	BkF	10	48 h	0.28256	0.0335263
CYP3A4	dibenzo[a,l]pyrene	DbP	1	12 h	0.927177	0.187929
CYP3A4	dibenzo[a,l]pyrene	DbP	1	24 h	0.777654	0.0615478
CYP3A4	dibenzo[a,l]pyrene	DbP	1	48 h	0.619199	0.042459
CYP3A4	dibenzo[a,l]pyrene	DbP	5	12 h	0.767718	0.103814
CYP3A4	dibenzo[a,l]pyrene	DbP	5	24 h	0.671959	0.0573519
CYP3A4	dibenzo[a,l]pyrene	DbP	5	48 h	0.385068	0.0545657
CYP3A4	dibenzo[a,l]pyrene	DbP	10	12 h	0.542838	0.0531153
CYP3A4	dibenzo[a,l]pyrene	DbP	10	24 h	0.470573	0.117534
CYP3A4	dibenzo[a,l]pyrene	DbP	10	48 h	0.118365	0.0696164
CYP3A4	fluoranthene	Flu	1	12 h	0.900512	0.157784
CYP3A4	fluoranthene	Flu	1	24 h	0.980058	0.163458
CYP3A4	fluoranthene	Flu	1	48 h	1.02548	0.0882516
CYP3A4	fluoranthene	Flu	5	12 h	1.0055	0.0647201
CYP3A4	fluoranthene	Flu	5	24 h	1.15831	0.158614
CYP3A4	fluoranthene	Flu	5	48 h	1.28216	0.123087
CYP3A4	fluoranthene	Flu	10	12 h	1.00286	0.0446531
CYP3A4	fluoranthene	Flu	10	24 h	1.03453	0.117854
CYP3A4	fluoranthene	Flu	10	48 h	1.34611	0.0444348
CYP3A4	phenanthrene	Phe	1	12 h	0.891352	0.136249
CYP3A4	phenanthrene	Phe	1	24 h	0.828005	0.0492455
CYP3A4	phenanthrene	Phe	1	48 h	0.844465	0.0947989
CYP3A4	phenanthrene	Phe	5	12 h	0.960766	0.143854
CYP3A4	phenanthrene	Phe	5	24 h	1.09902	0.123423
CYP3A4	phenanthrene	Phe	5	48 h	1.0989	0.0280077
CYP3A4	phenanthrene	Phe	10	12 h	0.927574	0.0192173
CYP3A4	phenanthrene	Phe	10	24 h	0.993643	0.0816203
CYP3A4	phenanthrene	Phe	10	48 h	1.1063	0.182896
CYP3A4	pyrene	Pyr	1	12 h	0.911595	0.0744193
CYP3A4	pyrene	Pyr	1	24 h	0.909732	0.132713
CYP3A4	pyrene	Pyr	1	48 h	0.931462	0.0217163
CYP3A4	pyrene	Pyr	5	12 h	0.986622	0.0802861
CYP3A4	pyrene	Pyr	5	24 h	1.00994	0.13352
CYP3A4	pyrene	Pyr	5	48 h	1.0686	0.0431785
CYP3A4	pyrene	Pyr	10	12 h	0.915701	0.0711769
CYP3A4	pyrene	Pyr	10	24 h	1.21118	0.0893986
CYP3A4	pyrene	Pyr	10	48 h	1.32189	0.123281

## Sheet: gammaH2AX
compound	abbrevation	conc in µM	time in h	x-fold	standard deviation
solvent control	SC	0	12	1	0.312814
solvent control	SC	0	24	1	0.209161
solvent control	SC	0	48	1	0.394224
etoposide	Eto	25	12	3.77807	0.638629
etoposide	Eto	25	24	8.29844	2.48959
etoposide	Eto	25	48	49.2711	23.5769
benzo[a]anthracene	BaA	1	12	1.00805	0.173744
benzo[a]anthracene	BaA	1	24	1.56056	0.317818
benzo[a]anthracene	BaA	1	48	1.37524	0.431216
benzo[a]anthracene	BaA	5	12	1.13296	0.327112
benzo[a]anthracene	BaA	5	24	1.56663	0.440457
benzo[a]anthracene	BaA	5	48	1.81573	0.559858
benzo[a]anthracene	BaA	10	12	0.96051	0.406264
benzo[a]anthracene	BaA	10	24	1.55531	0.270233
benzo[a]anthracene	BaA	10	48	1.98916	0.414972
benzo[a]pyrene	BaP	1	12	0.935891	0.212536
benzo[a]pyrene	BaP	1	24	1.4249	0.140527
benzo[a]pyrene	BaP	1	48	1.43493	0.524431
benzo[a]pyrene	BaP	5	12	0.994707	0.254455
benzo[a]pyrene	BaP	5	24	1.64339	0.377201
benzo[a]pyrene	BaP	5	48	2.3999	0.858829
benzo[a]pyrene	BaP	10	12	0.967144	0.157799
benzo[a]pyrene	BaP	10	24	1.90865	0.360101
benzo[a]pyrene	BaP	10	48	3.63916	1.28464
benzo[b]fluoranthene	BbF	1	12	0.995543	0.282863
benzo[b]fluoranthene	BbF	1	24	1.48489	0.382983
benzo[b]fluoranthene	BbF	1	48	1.53383	0.459206
benzo[b]fluoranthene	BbF	5	12	0.868691	0.170197
benzo[b]fluoranthene	BbF	5	24	1.35664	0.31416
benzo[b]fluoranthene	BbF	5	48	2.15045	0.594424
benzo[b]fluoranthene	BbF	10	12	0.810187	0.166782
benzo[b]fluoranthene	BbF	10	24	1.21355	0.206641
benzo[b]fluoranthene	BbF	10	48	2.55881	0.698295
benzo[c]phenanthrene	BcPhe	1	12	1.09264	0.27484
benzo[c]phenanthrene	BcPhe	1	24	0.905651	0.27342
benzo[c]phenanthrene	BcPhe	1	48	1.01592	0.239841
benzo[c]phenanthrene	BcPhe	5	12	0.975103	0.340675
benzo[c]phenanthrene	BcPhe	5	24	0.963621	0.178024
benzo[c]phenanthrene	BcPhe	5	48	0.914468	0.35216
benzo[c]phenanthrene	BcPhe	10	12	0.929881	0.393998
benzo[c]phenanthrene	BcPhe	10	24	0.872267	0.17538
benzo[c]phenanthrene	BcPhe	10	48	0.901995	0.288635
benzo[j]fluoranthene	BjF	1	12	0.795584	0.281503
benzo[j]fluoranthene	BjF	1	24	1.10487	0.211647
benzo[j]fluoranthene	BjF	1	48	1.09644	0.359279
benzo[j]fluoranthene	BjF	5	12	0.840763	0.230199
benzo[j]fluoranthene	BjF	5	24	1.04168	0.19757
benzo[j]fluoranthene	BjF	5	48	1.50318	0.431037
benzo[j]fluoranthene	BjF	10	12	0.800766	0.114052
benzo[j]fluoranthene	BjF	10	24	1.2762	0.280172
benzo[j]fluoranthene	BjF	10	48	1.45208	0.489336
benzo[k]fluoranthene	BkF	1	12	0.583543	0.159697
benzo[k]fluoranthene	BkF	1	24	0.988494	0.181382
benzo[k]fluoranthene	BkF	1	48	1.61808	0.48906
benzo[k]fluoranthene	BkF	5	12	0.784755	0.327348
benzo[k]fluoranthene	BkF	5	24	0.76326	0.33451
benzo[k]fluoranthene	BkF	5	48	1.832	0.740407
benzo[k]fluoranthene	BkF	10	12	0.624787	0.174159
benzo[k]fluoranthene	BkF	10	24	0.696347	0.240745
benzo[k]fluoranthene	BkF	10	48	1.698	1.238
dibenzo[a,l]pyrene	DbP	1	12	1.32873	0.370811
dibenzo[a,l]pyrene	DbP	1	24	2.14724	0.883192
dibenzo[a,l]pyrene	DbP	1	48	2.44771	1.46437
dibenzo[a,l]pyrene	DbP	5	12	1.3526	0.328014
dibenzo[a,l]pyrene	DbP	5	24	3.44097	1.64158
dibenzo[a,l]pyrene	DbP	5	48	9.91664	6.27191
dibenzo[a,l]pyrene	DbP	10	12	1.48614	0.435873
dibenzo[a,l]pyrene	DbP	10	24	3.65511	1.21576
dibenzo[a,l]pyrene	DbP	10	48	19.5762	12.1761
fluoranthene	Flu	1	12	0.81631	0.205285
fluoranthene	Flu	1	24	1.42083	0.632861
fluoranthene	Flu	1	48	0.798078	0.252721
fluoranthene	Flu	5	12	1.00444	0.344831
fluoranthene	Flu	5	24	1.51297	0.363446
fluoranthene	Flu	5	48	0.940929	0.361666
fluoranthene	Flu	10	12	0.842601	0.294518
fluoranthene	Flu	10	24	1.39687	0.28088
fluoranthene	Flu	10	48	0.772067	0.27997
phenanthrene	Phe	1	12	0.729251	0.186082
phenanthrene	Phe	1	24	1.3891	0.648059
phenanthrene	Phe	1	48	0.865438	0.344231
phenanthrene	Phe	5	12	0.92138	0.326294
phenanthrene	Phe	5	24	1.43187	0.58999
phenanthrene	Phe	5	48	0.861415	0.324919
phenanthrene	Phe	10	12	0.927345	0.328634
phenanthrene	Phe	10	24	1.31533	0.274648
phenanthrene	Phe	10	48	0.886324	0.269677
pyrene	Pyr	1	12	1.05496	0.35774
pyrene	Pyr	1	24	1.12232	0.320328
pyrene	Pyr	1	48	0.855472	0.383056
pyrene	Pyr	5	12	0.924323	0.21124
pyrene	Pyr	5	24	1.27958	0.55952
pyrene	Pyr	5	48	0.801861	0.298358
pyrene	Pyr	10	12	0.862487	0.239625
pyrene	Pyr	10	24	0.974907	0.18219
pyrene	Pyr	10	48	0.962024	0.384515
